# Supplementary material for: Lipopolysaccharide induces acute bursal atrophy in broiler chicks by activating TLR4-MAPK-NF-κB/AP-1 signaling
Source: Oncotarget. 2017 Aug 5;8(65):108375–91. doi: 10.18632/oncotarget.19964 (PMC5752450; doi:10.18632/oncotarget.19964)
Supplement: Supplementary file 2 [file oncotarget-08-108375-s002.xlsx]

## Sheet: 12h-up
Up-regulated differentially expressed genes (DEGs) at 12 hpt
ID	Symbol	Threshhold-value	Fold Change	Gene Product
NP_990019.1	LOC107049287	0.988721	12.8536	histidine triad nucleotide-binding protein 1-like
P46158.2	AvBD2	0.985567	12.5502	avian beta-defensin 2
XP_015152006.1	ZNF217	0.960794	11.2858	zinc finger protein 217
NP_990019.1	LOC107049294	0.960219	11.2656	histidine triad nucleotide-binding protein 1-like
XP_010705244.1	LOC107056220	0.955393	11.1233	adenylosuccinate synthetase isozyme 2-like
XP_015142365.1	LOC107056495	0.954039	11.0824	liprin-alpha-1-like
NP_990019.1	LOC107049288	0.982216	10.8905	histidine triad nucleotide-binding protein 1-like
XP_010714190.1	LOC107056706	0.945408	10.853	uncharacterized LOC107056706
NP_990019.1	LOC107049292	0.934712	10.6184	histidine triad nucleotide-binding protein 1-like
XP_015157740.1	LOC107057217	0.917903	10.2962	borealin-like
XP_015158148.1	LOC107057589	0.909318	10.1544	cell division cycle protein 27 homolog
XP_419079.1	LOC107055988	0.905044	10.0866	uncharacterized LOC107055988
XP_004940987.2	LOC107056392	0.904461	10.0777	H(+)/Cl(-) exchange transporter 3-like
XP_009950618.1	LOC107055757	0.899809	10.0089	chromodomain-helicase-DNA-binding protein 4-like
XP_015155910.1	HNRPK	0.989168	10.0029	heterogeneous nuclear ribonucleoprotein K (HNRPK)
XP_015282559.1	LOC107056382	0.893599	9.92135	uncharacterized LOC107056382
XP_428317.5	LOC430766	0.978472	9.77237	transitional endoplasmic reticulum ATPase-like
NP_001244277.1	LOC427025	0.880271	9.74539	Nipped-B homolog-like
XP_015156335.1	LOC107055717	0.875891	9.6865	nucleoporin Nup37-like
NP_990019.1	LOC768814	0.990249	9.63693	histidine triad nucleotide-binding protein 1-like
XP_008562183.1	LOC107055837	0.871594	9.63421	uncharacterized LOC107055837
XP_015129579.1	LOC107057599	0.870096	9.61594	uncharacterized LOC107057599
NP_990019.1	LOC107049291	0.990408	9.59256	histidine triad nucleotide-binding protein 1-like
KQL60773.1	UBE2R2L	0.866254	9.57049	ubiquitin-conjugating enzyme E2 R2-like
	LOC107049290	0.991717	9.42004	uncharacterized LOC107049290
XP_015156174.1	LOC107055587	0.846881	9.34356	ranBP2-like and GRIP domain-containing protein 3
NP_001186568.1	LOC107056449	0.84648	9.34059	guanine nucleotide exchange factor for Rab-3A-like
XP_015131581.1	LOC107056133	0.841518	9.28771	uncharacterized LOC107056133
XP_015156985.1	BTF3-like (LOC430910)	0.835376	9.22481	transcription factor BTF3-like
NP_001264033.1	UBAP2	0.893886	9.19722	ubiquitin associated protein 2 (UBAP2)
XP_015137220.1	KIF15 (LOC107055992)	0.832168	9.189	kinesin-like protein KIF15
XP_015134011.1	LOC107056353	0.825489	9.11721	uncharacterized LOC107056353
XP_004935674.1	LOC107056153	0.82036	9.0625	uncharacterized LOC107056153
XP_005042410.1	LOC107055989	0.819233	9.05257	ankyrin repeat domain-containing protein 46
XP_015155925.1	LOC426615	0.817319	9.0325	mesoderm induction early response protein 3-like
NP_990019.1	LOC107049278	0.990688	9.01458	histidine triad nucleotide-binding protein 1-like
XP_015130209.1	LOC107051028	0.815133	9.01123	arf-GAP with coiled-coil, ANK repeat and PH domain-containing protein 1-like
XP_015157698.1	LOC107057230	0.813235	8.99058	borealin-like
ADM21209.1	AvBD7	0.99034	8.87836	avian beta-defensin 7
XP_009273373.1	LOC100859072	0.930687	8.83479	uncharacterized LOC100859072
KFP93272.1	LOC107049046	0.986777	8.75344	60S ribosomal protein L17
NP_001264817.1	LOC100857579	0.98292	8.09408	histidine triad nucleotide binding protein W-like
XP_008642852.1	LOC431003	0.866223	8.03036	E3 ubiquitin-protein ligase KCMF1-like
NP_990019.1	HINTW	0.956936	7.98432	histidine triad nucleotide binding protein W
NP_990324.1	AvBD1	0.97857	7.85663	avian beta-defensin 1
NP_990019.1	LOC107049280	0.971119	7.81242	uncharacterized LOC107049280
NP_990809.2	LECT2	0.989977	7.6441	leukocyte cell derived chemotaxin 2
XP_015129682.1	LOC107049298	0.944591	7.60876	uncharacterized LOC107049298
XP_004951002.2	LOC107049080	0.979107	7.55911	uncharacterized protein DDB_G0290685-like
XP_015155903.1	LOC770025	0.980726	7.15545	ribosomal protein L17
XP_429118.3	LOC107049047	0.885195	7.00684	ATP synthase subunit alpha, mitochondrial-like
NP_001001193.1	AvBD6	0.934674	6.88861	Gallus gallus avian beta-defensin 6 (AvBD6), mRNA
XP_015155946.1	LOC374195	0.843341	6.63074	chromodomain helicase DNA binding protein 1
XP_015157145.1	LOC107056639	0.899023	6.6061	integrin alpha-V-like
XP_015152173.1	TGM3	0.917117	6.08377	transglutaminase 3
XP_013044980.1	LOC107057330	0.909144	6.06404	protein kinase C-binding protein 1-like
XP_015137642.1	LOC107052624	0.895074	6.06324	interferon regulatory factor 4-like
XP_010710198.1	LOC107056494	0.811911	5.52517	endoribonuclease Dicer-like
XP_015156420.1	LOC107055844	0.896194	5.49632	non-histone chromosomal protein HMG-14B-like
XP_004941091.1	MMRN1	0.817622	5.40221	multimerin 1
XP_015155902.1	LOC100857334	0.918229	5.36852	60S ribosomal protein L17-like
XP_015155902.1	LOC107055485	0.918229	5.36852	60S ribosomal protein L17-like
XP_015133176.1	LYG2	0.922397	5.13186	lysozyme G-like 2
XP_015144643.1	LOC107056623	0.921315	5.08235	uncharacterized LOC107056623
XP_015131931.1	SPINK2	0.845293	5.00807	serine peptidase inhibitor, Kazal type 2 (acrosin-trypsin inhibitor)
NP_001292080.1	S100A9	0.965226	4.86005	S100 calcium binding protein A9
NP_990016.1	F13A1	0.894348	4.72664	coagulation factor XIII, A1 polypeptide
NP_990067.1	MARCO	0.892449	4.69945	macrophage receptor with collagenous structure
XP_015157117.1	LOC107056604	0.84033	4.68692	acetylcholinesterase collagenic tail peptide-like
XP_015156256.1	LOC107055841	0.834385	4.61589	uncharacterized LOC107055841
XP_015157854.1	LOC107057327	0.948282	4.54685	E3 ubiquitin-protein ligase RNF114-like
XP_015128466.1	LOC100859779	0.923516	4.49486	transitional endoplasmic reticulum ATPase-like
XP_009081410.1	LOC107055813	0.910884	4.45828	selenide, water dikinase 1-like
XP_420633.4	USP53	0.816079	4.45608	ubiquitin specific peptidase 53
XP_426613.3	CFHR2	0.913592	4.45322	complement factor H-related 2
XP_001232493.4	LOC107055686	0.84965	4.35147	uncharacterized LOC107055686
	LOC107056003	0.804286	4.19105	uncharacterized LOC107056003
XP_015157844.1	LOC107057316	0.893591	4.17243	ubiquitin-conjugating enzyme E2 variant 1-like
XP_004947084.1	LOC101752219	0.943055	4.13942	sodium/potassium ATPase inhibitor SPAI-2-like
XP_015156060.1	LOC107055476	0.916307	4.10682	spore coat protein SP96-like
NP_989476.1	ABCA1	0.848674	4.05935	ATP-binding cassette, sub-family A (ABC1), member 1
XP_015132736.1	FST	0.85139	4.04017	follistatin
NP_001305942.1	LOC771888	0.878561	3.9787	macrophage mannose receptor 1-like
NP_001026261.1	MBOAT2	0.813681	3.9684	membrane bound O-acyltransferase domain containing 2
gi|112491071|pdb|2H4R	SERPINB10	0.928267	3.907	serpin peptidase inhibitor, clade B (ovalbumin), member 10
NP_990770.1	ITGAV	0.930392	3.88379	integrin, alpha V
NP_001264748.1	FGL1	0.889295	3.85215	fibrinogen-like 1
XP_010722819.1	LOC107055762	0.907139	3.71148	uncharacterized LOC107055762
NP_990043.1	CXCL14	0.913251	3.67949	C-X-C motif chemokine ligand 14
NP_001004399.1	LY86	0.918425	3.63922	lymphocyte antigen 86
NP_001298106.1	CATH3	0.917737	3.62661	cathelicidin-3
XP_015155899.1	ATP5A1W	0.898508	3.57462	ATP synthase subunit alpha
NP_989540.1	OGN	0.920339	3.5184	osteoglycin
NP_001012543.1	FGF7	0.896178	3.51285	fibroblast growth factor 7
XP_015156985.1	LOC107056508	0.903486	3.49002	transcription factor BTF3-like
XP_004935970.1	CRISP2	0.826525	3.4706	cysteine-rich secretory protein 2
XP_015157064.1	LOC107056545	0.901542	3.39452	mimecan-like
XP_005053453.1	LOC107054536	0.8908	3.3501	protein FAM13B-like
NP_001039300.1	CCR2	0.873266	3.34342	chemokine (C-C motif) receptor 2
XP_010710696.1	LOC107056076	0.904348	3.33601	uncharacterized LOC107056076
	LOC107056367	0.926179	3.28584	uncharacterized LOC107056367
XP_015142148.1	HPS5	0.931005	3.28434	Hermansky-Pudlak syndrome 5
XP_015157251.1	LOC107056760	0.893992	3.26755	eukaryotic initiation factor 4A-II-like
XP_426398.4	OLFML1	0.855603	3.238	olfactomedin-like 1
XP_015144976.1	PGAP1	0.872245	3.21827	post-GPI attachment to proteins 1
XP_015141240.1	BST1	0.889877	3.21446	bone marrow stromal cell antigen 1
XP_015129984.1	ABCC4	0.802191	3.20807	ATP-binding cassette, sub-family C (CFTR/MRP), member 4
NP_990080.2	PDGFRA	0.858288	3.20299	platelet-derived growth factor receptor, alpha polypeptide
XP_015142068.1	LOC107056505	0.913009	3.18356	uncharacterized LOC107056505
NP_001185529.1	LRRC17	0.87813	3.17727	leucine rich repeat containing 17
NP_989927.1	IL2RA	0.897033	3.1673	interleukin 2 receptor, alpha
NP_989606.1	IL1RL1	0.887192	3.14682	interleukin 1 receptor-like 1
NP_001180568.1	FAP	0.838258	3.07645	fibroblast activation protein, alpha
NP_989751.1	MMP2	0.913433	3.07187	matrix metallopeptidase 2 (gelatinase A, 72kDa gelatinase, 72kDa type IV collagenase)
KTF86710.1	LOC107056430	0.809173	3.03621	GTPase HRas
XP_015131597.1	IL15	0.880036	2.99303	interleukin 15
NP_001035555.1	DICER1	0.853213	2.9759	dicer 1, ribonuclease III
BAF62982.1	IL4I1	0.835852	2.96418	interleukin 4 induced 1
XP_015157825.1	LOC107057303	0.881617	2.94951	zinc finger protein 217-like
XP_415473.4	LOC107057138	0.812849	2.9483	torsin-1B-like
XP_003205942.2	SLC34A2	0.883697	2.94216	solute carrier family 34 (type II sodium/phosphate contransporter), member 2
XP_015143836.1	CXCL12	0.910717	2.89656	chemokine (C-X-C motif) ligand 12
NP_001305331.1	C7	0.820844	2.89449	complement component 7
NP_990590.1	ANG	0.901776	2.88865	angiogenin, ribonuclease, RNase A family, 5
NP_989670.1	TGFBR3	0.805927	2.87854	transforming growth factor, beta receptor III
XP_003207552.2	CD28	0.828454	2.8607	CD28 molecule
XP_015133296.1	IL1R2	0.87639	2.83259	interleukin 1 receptor, type II
XP_015156310.1	LOC107055673	0.82654	2.78203	L-lactate dehydrogenase B chain-like
XP_015128148.1	RPS6KA3	0.893243	2.77504	ribosomal protein S6 kinase, 90kDa, polypeptide 3
XP_015157682.1	LOC101750988	0.905097	2.74268	uncharacterized LOC101750988
XP_004949132.1	LOC100858941	0.888395	2.73213	uncharacterized LOC100858941
XP_015157550.1	LOC107057092	0.896095	2.71077	ran-specific GTPase-activating protein-like
XP_004937799.2	CBX7	0.869945	2.70964	chromobox 7
NP_001019627.1	LOC107057570	0.804301	2.69935	vesicle-fusing ATPase-like
XP_004947243.2	BPI	0.891103	2.66617	bactericidal/permeability-increasing protein
NP_001072954.1	FGL2	0.883833	2.61975	fibrinogen like 2
XP_425756.2	C1QB	0.897601	2.59349	complement component 1, q subcomponent, B chain
NP_001008459.1	BTBD9	0.862608	2.56857	BTB (POZ) domain containing 9
NP_989496.1	FBLN1	0.819029	2.541	fibulin 1
XP_015156651.1	LOC107056125	0.818938	2.53998	heterogeneous nuclear ribonucleoprotein L-like
XP_009952067.1	LOC107049667	0.865376	2.52348	uncharacterized LOC107049667
XP_015143263.1	ATG2B	0.803991	2.51266	autophagy related 2B (ATG2B)
XP_416488.2	TSPAN9	0.801162	2.50277	tetraspanin 9
NP_001007943.1	RSFR	0.890354	2.50246	leukocyte ribonuclease A-2
NP_996866.1	PLA2R1	0.837698	2.46188	phospholipase A2 receptor 1, 180kDa
XP_015156984.1	LOC107056499	0.865316	2.444	uncharacterized LOC107056499
	MIR1674	0.806767	2.43855	microRNA mir-1674
XP_005441178.2	PSEN1	0.860323	2.43607	presenilin 1
XP_416206.4	PLBD1	0.826525	2.43149	phospholipase B domain containing 1
XP_015154652.1	LOC769232	0.814263	2.41606	Ig heavy chain Mem5-like
XP_417654.2	C1QA	0.893289	2.39583	complement component 1, q subcomponent, A chain
XP_015139211.1	LTBP1	0.881897	2.39042	latent transforming growth factor beta binding protein 1
NP_989952.1	PTPRJ	0.83238	2.38825	protein tyrosine phosphatase, receptor type J
NP_001025918.1	DCN	0.893493	2.35866	decorin
NP_001264754.1	KIAA2018	0.830111	2.35725	KIAA2018
NP_001025992.1	IRG1	0.838447	2.35229	immunoresponsive 1 homolog (mouse)
XP_415780.3	CCLI10	0.869885	2.34783	chemokine
NP_990753.1	LCN8	0.89934	2.3308	lipocalin 8
NP_001280023.1	LCAT	0.866375	2.29833	lecithin-cholesterol acyltransferase
XP_015156048.1	LOC101747234	0.81474	2.26426	serine-rich adhesin for platelets-like
XP_015140745.1	LOC107053196	0.84434	2.25746	AF4/FMR2 family member 2-like
XP_009508059.1	PAK3	0.842244	2.23454	p21 protein (Cdc42/Rac)-activated kinase 3
NP_001123859.1	IFNGR1	0.824347	2.23243	interferon gamma receptor 1
XP_015155344.1	LOC107055343	0.836004	2.22344	mucin-2-like
XP_015148577.1	SLC6A6	0.839619	2.20923	solute carrier family 6 (neurotransmitter transporter), member 6
XP_015133717.1	IL13RA2	0.826298	2.15011	interleukin 13 receptor, alpha 2
XP_015138340.1	PAG1	0.86813	2.14896	phosphoprotein membrane anchor with glycosphingolipid microdomains 1
XP_015132495.1	DOCK10	0.840557	2.12752	dedicator of cytokinesis 10
XP_416482.2	MFAP5	0.849143	2.11379	microfibrillar associated protein 5
NP_001004410.1	PIK3CA	0.816586	2.09767	phosphatidylinositol-4,5-bisphosphate 3-kinase, catalytic subunit alpha
NP_990415.1	ICOSLG	0.848977	2.09609	inducible T-cell co-stimulator ligand
XP_015156859.1	LOC107056331	0.853228	2.09296	protein FAM122A-like
XP_414297.2	ECM2	0.823053	2.0793	extracellular matrix protein 2, female organ and adipocyte specific
XP_015145998.1	RASAL2	0.800118	2.07244	RAS protein activator like 2
NP_001264674.1	FAM13B	0.859597	2.06285	family with sequence similarity 13, member B
XP_417653.1	C1QC	0.87496	2.05403	complement component 1, q subcomponent, C chain
XP_015155343.1	LOC107055342	0.839249	2.0411	mucin-5AC-like
NP_990000.1	ALDH1A3	0.828379	2.03325	aldehyde dehydrogenase 1 family, member A3
XP_015142935.1	RPS6KA5	0.832032	2.01147	ribosomal protein S6 kinase, 90kDa, polypeptide 5
NP_990616.1	LMNB2	0.870565	2.00232	lamin B2
XP_004942175.2	LOC101750594	0.854166	1.97746	beta-microseminoprotein A1-like
NP_001026780.2	LOC107049312	0.82114	1.97222	selenoprotein P-like
XP_004936195.1	RBPJ	0.837622	1.93256	recombination signal binding protein for immunoglobulin kappa J region
XP_015155344.1	LOC107055345	0.852396	1.92967	flocculation protein FLO11-like
NP_001162176.1	RAB27A	0.854627	1.92715	RAB27A, member RAS oncogene family
KQK77114.1	MAPK9	0.811518	1.9211	mitogen-activated protein kinase 9
NP_989609.1	TLR2A	0.818273	1.921	toll-like receptor 2 family member A
XP_015157116.1	LOC107056601	0.800322	1.90733	signal transducing adapter molecule 2-like
XP_004942323.1	SLK	0.846874	1.88953	STE20-like kinase
NP_989590.1	PTGDS	0.868009	1.88724	prostaglandin D2 synthase 21kDa (brain)
NP_001244256.1	RGS18	0.837002	1.8804	regulator of G-protein signaling 18
XP_015147184.1	GOLIM4	0.80772	1.87729	golgi integral membrane protein 4
NP_990032.1	LCP2	0.814649	1.86922	lymphocyte cytosolic protein 2 (SH2 domain containing leukocyte protein of 76kDa)
NP_001122109.1	PLCXD1	0.818477	1.83999	phosphatidylinositol-specific phospholipase C, X domain containing 1
NP_001305395.1	ZEB2	0.805118	1.83292	zinc finger E-box binding homeobox 2
NP_989577.1	TGFBR1	0.823795	1.8276	transforming growth factor, beta receptor I (activin A receptor type II-like kinase, 53kDa)
NP_990201.1	JAK1	0.85937	1.79825	Janus kinase 1
XP_014737107.1	PCMTD1	0.825489	1.79284	protein-L-isoaspartate (D-aspartate) O-methyltransferase domain containing 1
NP_001026780.2	SEPP1	0.860285	1.79088	selenoprotein P, plasma, 1
NP_001186467.1	PIK3CG	0.85207	1.78493	phosphatidylinositol-4,5-bisphosphate 3-kinase, catalytic subunit gamma
XP_425184.4	DOCK2	0.841397	1.78209	dedicator of cytokinesis 2
XP_419556.4	NID1	0.818515	1.77486	nidogen 1
NP_001026080.1	ATP12A	0.827698	1.77266	ATPase, H+/K+ transporting, nongastric, alpha polypeptide
NP_001001777.1	GSTA3	0.852827	1.76008	glutathione S-transferase alpha 3
KQK74050.1	LUM	0.818779	1.75414	lumican
XP_015141401.1	TCP11L2	0.837827	1.75339	t-complex 11, testis-specific-like 2
XP_015134473.1	MTMR10	0.80713	1.74053	myotubularin related protein 10
NP_001012842.1	MGAT4A	0.819589	1.72271	mannosyl (alpha-1,3-)-glycoprotein beta-1,4-N-acetylglucosaminyltransferase, isozyme A
NP_990508.1	[Source:UniProtKB/TrEMBL;Acc:H7C469] (RP11-295K3.1)	0.837577	1.6983	Uncharacterized protein [Source:UniProtKB/TrEMBL;Acc:H7C469] (RP11-295K3.1)
NP_001265013.1	PDXK	0.819982	1.69501	pyridoxal (pyridoxine, vitamin B6) kinase
XP_015157236.1	LOC107056737	0.812463	1.68313	phosphatidylinositol 3,4,5-trisphosphate 5-phosphatase 1-like
NP_001186354.1	SPTBN1	0.836011	1.67921	spectrin, beta, non-erythrocytic 1
NP_001186542.1	AGR3	0.813908	1.6742	anterior gradient 3
NP_989558.1	CDH5	0.820247	1.6533	cadherin 5, type 2 (vascular endothelium)
XP_015131553.1	KIDINS220	0.828379	1.64601	kinase D-interacting substrate, 220kDa
XP_012298766.1	CELF2	0.816563	1.64463	CUGBP, Elav-like family member 2
XP_015146152.1	ZNF644	0.802781	1.62118	zinc finger protein 644
XP_015138438.1	LOC107056048	0.829884	1.62047	uncharacterized LOC107056048
XP_003210171.2	LOC107056894	0.800194	1.62036	uncharacterized LOC107056894
XP_015138266.1	RDH10	0.809498	1.59797	retinol dehydrogenase 10 (all-trans)
XP_015146920.1	ITPR2	0.805156	1.59238	gallus inositol 1,4,5-trisphosphate receptor, type 2
NP_001026003.1	CHORDC1	0.829899	1.59226	cysteine and histidine-rich domain (CHORD) containing 1
XP_015140933.1	N4BP2	0.803613	1.58249	NEDD4 binding protein 2
KFP70744.1	LOC101752163	0.811692	1.57876	uncharacterized LOC101752163
NP_001038102.1	SPECC1L	0.802077	1.56574	sperm antigen with calponin homology and coiled-coil domains 1-like
NP_001012598.1	PDS5A	0.819415	1.55348	PDS5, regulator of cohesion maintenance, homolog A
NP_001026385.1	GMFB	0.81505	1.55232	glia maturation factor, beta
XP_422300.4	TPR	0.817176	1.54417	translocated promoter region, nuclear basket protein
XP_015133438.1	SMCHD1	0.813114	1.54223	structural maintenance of chromosomes flexible hinge domain containing 1
XP_004942416.1	MKI67	0.830444	1.53982	marker of proliferation Ki-67
NP_001008679.1	P2RY8	0.805988	1.5151	purinergic receptor P2Y, G-protein coupled, 8
XP_015139593.1	VNN1	0.81471	1.50768	vanin 1 (VNN1)
NP_001007973.1	FAM46C	0.819649	1.50675	family with sequence similarity 46, member C
XP_416097.3	ZFC3H1	0.802017	1.50441	zinc finger, C3H1-type containing
XP_015146868.1	TFRC	0.810232	1.50253	transferrin receptor (p90, CD71)
NP_001244218.1	SERPINF1	0.804989	1.49052	serpin peptidase inhibitor, clade F (alpha-2 antiplasmin, pigment epithelium derived factor), member 1
NP_990651.1	AVD	0.829468	1.48435	avidin
XP_015139487.1	QKI	0.804294	1.47091	QKI, KH domain containing, RNA binding
XP_004947121.1	ZMYND8	0.806608	1.4558	zinc finger, MYND-type containing 8
NP_001006234.1	LTA4H	0.813794	1.45345	leukotriene A4 hydrolase
XP_001233210.2	LOC769899	0.819082	1.44908	avidin-related protein 4/5-like
XP_015142515.1	CKAP5	0.802909	1.4243	cytoskeleton associated protein 5
XP_009273829.1	FAM49A	0.811162	1.41242	family with sequence similarity 49, member A
XP_015136774.1	TAX1BP1	0.803265	1.3984	Tax1 (human T-cell leukemia virus type I) binding protein
XP_015156366.1	LOC107055775	0.807191	1.39436	nuclear pore complex protein Nup50-like
XP_421328.1	LGMN	0.810307	1.37126	legumain
XP_015142068.1	NUCB2	0.803567	1.36464	nucleobindin 2
XP_015144019.1	ADD3	0.804687	1.32994	adducin 3 (gamma)
NP_990375.1	MGP	0.806654	1.31156	matrix Gla protein
NP_001186488.1	GNS	0.800065	1.29218	glucosamine (N-acetyl)-6-sulfatase

## Sheet: 12-down
Down-regulated differentially expressed genes (DEGs) at 12 hpt
ID	Symbol	Threshhold-value	Fold Change	Gene Product
-	LOC419545	0.800466	-1.25694	uncharacterized LOC419545
XP_015129600.1	LOC107050352	0.800269	-1.26639	eukaryotic translation initiation factor 5A-1-like
XP_015130231.1	LOC107051058	0.802887	-1.26811	profilin-1-like
XP_015151219.1	CHCHD2	0.801881	-1.26868	coiled-coil-helix-coiled-coil-helix domain containing 2
XP_015155679.1	TPM4	0.801313	-1.27733	tropomyosin 4
XP_001364419.2	EIF1	0.800693	-1.29005	eukaryotic translation initiation factor 1
XP_015150446.1	BRD2	0.801427	-1.29861	bromodomain containing 2
XP_015157683.1	LOC107057175	0.80418	-1.31502	borealin-like
XP_015128843.1	LOC107051446	0.805103	-1.32526	uncharacterized LOC107051446
NP_001264836.1	ALYREF	0.806555	-1.32562	Aly/REF export factor
XP_015129918.1	RPS19	0.812501	-1.32697	ribosomal protein S19
XP_424260.5	FNBP4	0.801623	-1.33457	formin binding protein 4
NP_001289088.1	SEC61B	0.801177	-1.34166	Sec61 translocon beta subunit
NP_001186786.1	CDK2	0.807168	-1.34598	cyclin-dependent kinase 2
XP_010715481.1	COX5A	0.809067	-1.34674	cytochrome c oxidase subunit Va
XP_015151218.1	LOC107054793	0.809452	-1.34757	uncharacterized LOC107054793
NP_990318.1	RPLP0	0.814248	-1.35255	ribosomal protein, large, P0
XP_015129116.1	MRI1	0.801797	-1.35573	methylthioribose-1-phosphate isomerase 1
XP_015151824.1	E2F1	0.80207	-1.36827	E2F transcription factor 1
NP_990497.1	S100A11	0.813734	-1.37037	S100 calcium binding protein A11
XP_001232123.1	MRPL17	0.800526	-1.37182	mitochondrial ribosomal protein L17
XP_015155437.1	ATP5D	0.808704	-1.37342	ATP synthase, H+ transporting, mitochondrial F1 complex, delta subunit
XP_015129935.1	URP	0.813273	-1.37416	nuclear calmodulin-binding protein
NP_990040.1	CHURC1	0.806472	-1.3748	churchill domain containing 1
XP_015128542.1	LOC101750090	0.806949	-1.37853	SUMO-activating enzyme subunit 1-like
XP_015129813.1	LOC107050614	0.813772	-1.38323	prefoldin subunit 6-like
Q9IAY5.3	NUDT16L1	0.812607	-1.38705	nudix (nucleoside diphosphate linked moiety X)-type motif 16-like 1
XP_015129380.1	LOC107050103	0.807698	-1.3876	E3 ubiquitin-protein ligase synoviolin-like
-	PTMA	0.819301	-1.39486	prothymosin, alpha
XP_012991681.1	LOC107051405	0.811321	-1.39956	uncharacterized LOC107051405
XP_015129859.1	LOC107051236	0.816094	-1.39976	uncharacterized LOC107051236
NP_990457.1	ACTN4	0.810587	-1.41982	actinin, alpha 4
XP_423393.3	VPS72	0.814142	-1.42187	vacuolar protein sorting-associated protein 72 homolog
XP_015505766.1	SF3B4	0.805852	-1.42771	splicing factor 3b, subunit 4, 49kDa
NP_001001296.1	IFI6	0.816162	-1.42876	interferon, alpha-inducible protein 6
XP_015155030.1	MIEN1	0.802917	-1.42932	migration and invasion enhancer 1
XP_015128711.1	TAZ)	0.811215	-1.4319	tafazzin
XP_015152967.1	OGDH	0.803484	-1.4324	oxoglutarate (alpha-ketoglutarate) dehydrogenase (lipoamide)
XP_015155710.1	SIRT2	0.809475	-1.43481	sirtuin 2
XP_015147605.1	VPS33B	0.806222	-1.43793	vacuolar protein sorting 33 homolog B (yeast)
XP_015130290.1	LOC107049088	0.821616	-1.44033	transmembrane emp24 domain-containing protein 4-like
XP_015153128.1	IFI27L2	0.817932	-1.44531	interferon, alpha-inducible protein 27-like 2
NP_001001304.2	POLH	0.81449	-1.44975	polymerase (DNA) eta
XP_015129243.1	LOC101751286	0.811843	-1.45017	uncharacterized LOC101751286
EPY86991.1	BTF3	0.821041	-1.4524	basic transcription factor 3
NP_001026563.1	SARS	0.810428	-1.45528	seryl-tRNA synthetase
NP_001292020.1	MIF	0.807425	-1.47319	macrophage migration inhibitory factor (glycosylation-inhibiting factor)
NP_001038129.1	VCP	0.821291	-1.47323	valosin containing protein
XP_015155464.1	MIDN	0.809695	-1.47751	midnolin
XP_015130030.1	UBE2S	0.825224	-1.485	ubiquitin conjugating enzyme E2S
NP_001026763.1	PELO	0.801328	-1.48549	pelota homolog (Drosophila)
XP_003643864.3	SDHC	0.817894	-1.48675	succinate dehydrogenase complex, subunit C, integral membrane protein, 15kDa
XP_001236427.2	HDGF	0.828129	-1.49842	hepatoma-derived growth factor
XP_015152391.1	ATP13A2	0.821185	-1.50016	ATPase type 13A2
XP_015136270.1	PAX5	0.829755	-1.50077	paired box 5
XP_015153822.1	GPATCH4	0.80536	-1.50236	G patch domain containing 4
XP_015156938.1	CCDC86	0.810466	-1.50495	coiled-coil domain containing 86
XP_015128866.1	LOC101748081	0.806109	-1.50596	histone-lysine N-methyltransferase SUV420H2-like
XP_015152997.1	LOC107057377	0.815958	-1.50719	DNA polymerase delta subunit 2-like
XP_010223910.1	LOC107050676	0.818129	-1.50823	N6-adenosine-methyltransferase subunit METTL3
NP_001129258.1	CDK5	0.800428	-1.51309	cyclin-dependent kinase 5
XP_015130397.1	LOC107051277	0.800118	-1.51332	protein OS-9-like
XP_015145976.1	IER5	0.813151	-1.51467	immediate early response 5
XP_015158024.1	UFC1	0.823318	-1.52032	ubiquitin-fold modifier conjugating enzyme 1
NP_001026281.1	SASH3	0.826049	-1.52879	SAM and SH3 domain containing 3
XP_005289552.1	LOC107050645	0.819082	-1.53308	uncharacterized LOC107050645
XP_015199979.1	RPS26	0.834279	-1.53442	ribosomal protein S26
XP_015129818.1	GABARAP	0.830103	-1.53577	GABA(A) receptor-associated protein
Q5ZKZ9.2	LMF2	0.800534	-1.53655	lipase maturation factor 2
XP_015147667.1	SERF2	0.833659	-1.53848	small EDRK-rich factor 2
EMP28709.1	LOC107050855	0.813121	-1.54363	uncharacterized LOC107050855
XP_015129886.1	LOC107050697	0.803613	-1.5462	echinoderm microtubule-associated protein-like 3
XP_010724959.1	LOC107050724	0.805232	-1.5507	proto-oncogene vav-like
XP_015128156.1	LOC107049309	0.817577	-1.55167	hydroxymethylglutaryl-CoA synthase, cytoplasmic
XP_015157733.1	LOC107057176	0.831563	-1.55554	borealin-like
XP_015129286.1	GLTSCR2	0.825958	-1.55671	glioma tumor suppressor candidate region gene 2
NP_001264621.1	PHPT1	0.802009	-1.55728	phosphohistidine phosphatase 1
XP_015148387.1	LOC415922	0.8162	-1.55807	guanylate-binding protein 4-like
XP_421702.4	SLC25A28	0.801427	-1.55998	solute carrier family 25 (mitochondrial iron transporter), member 28
NP_001161201.1	TBCA	0.819369	-1.56057	tubulin folding cofactor A
XP_003217597.2	BRK1	0.827615	-1.56074	BRICK1, SCAR/WAVE actin-nucleating complex subunit
XP_009464619.1	SF3B5	0.822501	-1.56516	splicing factor 3b, subunit 5, 10kDa
XP_015130216.1	RPL10L	0.837509	-1.56589	ribosomal protein L10-like
NP_001265066.1	CDCA3	0.821064	-1.56951	cell division cycle associated 3
XP_015129359.1	CDC25B	0.800254	-1.57113	cell division cycle 25B
XP_015128068.1	BLOC1S1	0.827025	-1.57118	biogenesis of lysosomal organelles complex-1, subunit 1
XP_015157022.1	LOC107056507	0.818257	-1.57153	NADH-ubiquinone oxidoreductase subunit 8-like
XP_015155634.1	JUND	0.821321	-1.57201	jun D proto-oncogene
XP_015129007.1	LOC107049719	0.824105	-1.57263	proteasome subunit beta type-6-like
XP_015128867.1	HSPBP1	0.820224	-1.57659	HSPA (heat shock 70kDa) binding protein, cytoplasmic cochaperone 1
NP_001001531.1	FUS	0.84527	-1.57841	fused in sarcoma
XP_015129502.1	SPC24	0.839665	-1.58455	SPC24, NDC80 kinetochore complex component
XP_007168183.1	LOC107050300	0.801396	-1.59085	uncharacterized LOC107050300
XP_015140658.1	IMP3	0.816011	-1.60328	IMP3, U3 small nucleolar ribonucleoprotein
XP_015130063.1	LOC100857622	0.820277	-1.60369	3-beta-hydroxysteroid-Delta(8),Delta(7)-isomerase-like
XP_423728.2	CTSG	0.837267	-1.60436	cathepsin G
XP_015127974.1	CCDC97	0.80266	-1.60657	coiled-coil domain containing 97
XP_015130017.1	LOC100859759	0.819944	-1.60783	DNA polymerase alpha subunit B-like
XP_010712111.1	LOC107056642	0.828106	-1.61113	uncharacterized LOC107056642
XP_015129656.1	USF1	0.831896	-1.61247	upstream transcription factor 1
XP_015129851.1	LOC101750560	0.813386	-1.61389	uncharacterized LOC101750560
XP_015155773.1	CS	0.836094	-1.61655	citrate synthase
NP_001004406.1	CFL2	0.81123	-1.61995	cofilin 2 (muscle)
XP_009095976.1	LOC107057404	0.801676	-1.62282	uncharacterized LOC107057404
XP_015154269.1	PSRC1	0.809838	-1.62726	proline/serine-rich coiled-coil 1
XP_015154161.1	IGSF9	0.835497	-1.62823	immunoglobulin superfamily, member 9
XP_015129589.1	LAMTOR4	0.82999	-1.63069	late endosomal/lysosomal adaptor, MAPK and MTOR activator 4
NP_989905.1	FLNA	0.806729	-1.6326	filamin
XP_015140490.1	ATRAID	0.803386	-1.63552	all-trans retinoic acid-induced differentiation factor
XP_015130506.1	ATAT1	0.803212	-1.63591	alpha tubulin acetyltransferase 1
XP_015128500.1	LOC100858882	0.838923	-1.6438	RNA-binding protein 14-like
XP_015130077.1	LOC101747592	0.846094	-1.6441	uncharacterized LOC101747592
XP_414033.4	RLTPR	0.824324	-1.64421	RGD motif, leucine rich repeats, tropomodulin domain and proline-rich containing
XP_015130050.1	LOC107050868	0.815391	-1.64584	zinc finger protein Dzip1-like
XP_004943765.1	KIAA0101	0.848689	-1.64718	KIAA0101
XP_010717099.1	NDUFA2	0.838076	-1.65869	NADH dehydrogenase (ubiquinone) 1 alpha subcomplex, 2, 8kDa
XP_015148806.1	NDUFAF3	0.81508	-1.66245	NADH:ubiquinone oxidoreductase complex assembly factor 3
XP_015152940.1	DGUOK	0.805186	-1.664	deoxyguanosine kinase
XP_015149295.1	PDLIM7	0.820466	-1.66471	PDZ and LIM domain 7 (enigma)
XP_004945320.1	NDUFAB1	0.838598	-1.66606	NADH dehydrogenase (ubiquinone) 1, alpha/beta subcomplex, 1, 8kDa
NP_001026754.1	NDUFV1	0.840088	-1.66873	NADH:ubiquinone oxidoreductase core subunit V1
XP_001231625.2	TMEM167B	0.814581	-1.67002	transmembrane protein 167B
NP_001006514.2	LSS	0.831752	-1.67129	lanosterol synthase (2,3-oxidosqualene-lanosterol cyclase)
XP_015130369.1	LOC107051237	0.81058	-1.67201	beta-1,4-galactosyltransferase 3-like
XP_006276814.2	LOC107050680	0.815504	-1.673	uncharacterized LOC107050680
XP_015128611.1	LOC101748854	0.833613	-1.67735	guanine nucleotide-binding protein-like 3 homolog
XP_015155788.1	NABP2	0.827789	-1.67814	nucleic acid binding protein 2
XP_015153829.1	LAMTOR2	0.834476	-1.68126	late endosomal/lysosomal adaptor, MAPK and MTOR activator 2
NP_001244302.1	RP11-108K14.8	0.806056	-1.68558	Mitochondrial GTPase 1
XP_015129496.1	LOC107051052	0.829241	-1.68559	uncharacterized LOC107051052
XP_015130482.1	LOC107051381	0.821563	-1.68661	protein CutA-like
XP_015130583.1	LOC107051524	0.816404	-1.68664	DENN domain-containing protein 4B-like
-	LOC107055312	0.812509	-1.68719	uncharacterized LOC107055312
XP_015153662.1	SC5D	0.816805	-1.68864	sterol-C5-desaturase
XP_015128094.1	AAAS	0.82496	-1.69182	achalasia, adrenocortical insufficiency, alacrimia
XP_014748502.1	LOC107050883	0.837743	-1.69358	uncharacterized LOC107050883
NP_990372.1	OASL	0.842078	-1.69588	2'-5'-oligoadenylate synthetase-like
NP_001026584.1	DOHH	0.819392	-1.69654	deoxyhypusine hydroxylase/monooxygenase
XP_005281389.1	LOC107050604	0.821563	-1.69891	uncharacterized LOC107050604
NP_001074358.1	SYTL1	0.827592	-1.70147	synaptotagmin-like 1
XP_015427282.1	LOC107050157	0.839377	-1.70657	uncharacterized LOC107050157
XP_015130267.1	NEDD8	0.851919	-1.70805	neural precursor cell expressed, developmentally down-regulated 8
XP_015156079.1	LIG1	0.806593	-1.71143	ligase I, DNA, ATP-dependent
NP_001001195.1	KRT5	0.85232	-1.71721	keratin 5
XP_015155856.1	LOC107055417	0.834302	-1.7181	keratin, type II cytoskeletal 8-like
XP_010725034.1	LOC107049913	0.806071	-1.72055	valine--tRNA ligase, mitochondrial-like
XP_009666011.1	CDC42SE1	0.851231	-1.72164	CDC42 small effector 1
XP_015127985.1	LOC101750874	0.853538	-1.72733	heterogeneous nuclear ribonucleoprotein L-like
XP_015148282.1	CYB561D2	0.811555	-1.7279	cytochrome b561 family, member D2
XP_015130250.1	LOC107051086	0.807153	-1.73119	MAGE-like protein 2
XP_414663.2	LOC107056945	0.839763	-1.73667	leucine--tRNA ligase, cytoplasmic-like
XP_015129498.1	LOC107050210	0.832229	-1.73711	uncharacterized LOC107050210
XP_015130594.1	LOC107051544	0.830232	-1.73712	U4/U6 small nuclear ribonucleoprotein Prp31-like
XP_015129803.1	LOC107050599	0.856306	-1.7399	serine/threonine-protein phosphatase 2A 65 kDa regulatory subunit A alpha isoform
XP_015151563.1	SPAG5	0.840588	-1.7422	sperm associated antigen 5
XP_001236782.2	OTUB1	0.8426	-1.74266	OTU deubiquitinase, ubiquitin aldehyde binding 1
XP_015141789.1	CDK2AP2	0.848727	-1.74315	cyclin-dependent kinase 2 associated protein 2
XP_015155776.1	RBMS2	0.824642	-1.74324	RNA binding motif, single stranded interacting protein 2
XP_004948460.2	PFDN2	0.849082	-1.74401	prefoldin subunit 2
XP_015155279.1	POLE4	0.825746	-1.74616	polymerase (DNA-directed), epsilon 4, accessory subunit
XP_015130241.1	PAGR1	0.839415	-1.74666	PAXIP1 associated glutamate-rich protein 1
XP_015129687.1	MRPL4	0.811843	-1.74859	mitochondrial ribosomal protein L4
-	LOC107055017	0.809763	-1.74979	uncharacterized LOC107055017
XP_015155822.1	LOC426023	0.856896	-1.7516	poly(rC)-binding protein 2-like
XP_015129129.1	SCYL1	0.804694	-1.75553	SCY1-like, kinase-like 1
NP_001026459.1	LOC107056717	0.804581	-1.75576	delta(24)-sterol reductase-like
XP_005061418.1	KANSL2	0.832985	-1.76226	KAT8 regulatory NSL complex subunit 2
XP_004944392.1	CIRH1A	0.802652	-1.76364	cirrhosis, autosomal recessive 1A (cirhin)
XP_010716895.1	JAGN1	0.803114	-1.76427	jagunal homolog 1
XP_015128851.1	LOC107049632	0.841374	-1.76517	vegetative cell wall protein gp1-like
NP_001265075.1	C12ORF57	0.852555	-1.76702	chromosome 1 open reading frame, human C12orf57
XP_015157058.1	LOC107056532	0.824339	-1.76854	probable E3 ubiquitin-protein ligase TRIM8
XP_015128630.1	WBP1	0.830882	-1.77451	WW domain binding protein 1
XP_015156783.1	AUP1	0.841775	-1.7767	ancient ubiquitous protein 1
NP_001038141.1	NNF1	0.853553	-1.77751	Nnf1 protein
XP_015158198.1	FBXW9	0.844884	-1.78087	F-box and WD repeat domain containing 9
-	LOC107051350	0.80766	-1.78165	uncharacterized LOC107051350
XP_015127981.1	EXOSC5	0.828537	-1.78805	exosome component 5
-	SDHAF1	0.827963	-1.78909	succinate dehydrogenase complex assembly factor 1
NP_001295370.1	PIGBOS1	0.845308	-1.79356	PIGB opposite strand 1
NP_001264794.1	C11orf31	0.859007	-1.79464	chromosome 11 open reading frame 31
XP_015130335.1	LOC107051197	0.816828	-1.79677	suppressor of SWI4 1 homolog
XP_015128483.1	RBM14	0.832025	-1.80025	RNA binding motif protein 14
XP_015145578.1	DES	0.862123	-1.8147	desmin
XP_426216.2	TMEM214	0.815844	-1.82426	transmembrane protein 214
P58773.1	TPM1	0.863704	-1.82794	tropomyosin 1 (alpha)
XP_003224543.1	UBE2M	0.852902	-1.83429	ubiquitin conjugating enzyme E2M
XP_012870571.1	CKS1B	0.863334	-1.84129	CDC28 protein kinase regulatory subunit 1B
XP_015130561.1	LOC101748987	0.83651	-1.84858	FCH domain only protein 1-like
XP_015155603.1	NDUFA13	0.852244	-1.8529	NADH:ubiquinone oxidoreductase subunit A13
XP_015277224.1	LOC107051177	0.860951	-1.85559	ruvB-like 2
XP_015129706.1	LOC107050475	0.840232	-1.85658	probable ATP-dependent RNA helicase DDX56
XP_013227147.1	LOC107051018	0.828515	-1.8604	putative pre-mRNA-splicing factor ATP-dependent RNA helicase DHX16
XP_004950433.2	LOC101750306	0.831934	-1.86613	protein arginine N-methyltransferase 5-like
XP_013813429.1	LOC107050577	0.86353	-1.86849	splicing factor 3B subunit 2-like
XP_422209.5	OLFML2B	0.83617	-1.86957	olfactomedin-like 2B
XP_010726564.1	LOC101751101	0.816593	-1.87554	medium-chain specific acyl-CoA dehydrogenase, mitochondrial-like
XP_015155836.1	ATP5G2	0.85288	-1.88013	ATP synthase, H+ transporting, mitochondrial Fo complex, subunit C2 (subunit 9)
XP_015153068.1	LOC100857945	0.85707	-1.88238	ATPase inhibitor, mitochondrial-like
XP_015130614.1	LOC107051571	0.849551	-1.88286	SH3 domain-binding protein 5-like
NP_001280244.1	GMPPB	0.841147	-1.88491	GDP-mannose pyrophosphorylase B
XP_015153425.1	CHEK1	0.842638	-1.90391	checkpoint kinase 1
XP_015145894.1	AL928654.7	0.809679	-1.91037	Cysteine-rich protein 1
XP_424309.5	FAHD2A	0.846806	-1.91317	fumarylacetoacetate hydrolase domain containing 2A
XP_015128062.1	RP11-762I7.5	0.856949	-1.91557	Uncharacterized protein (RP11-762I7.5)
XP_011599534.1	LOC107050865	0.860028	-1.91754	chromodomain-helicase-DNA-binding protein 3-like
XP_015158196.1	DHPS	0.827161	-1.92174	deoxyhypusine synthase
XP_015129633.1	LOC107050373	0.802705	-1.92507	uncharacterized protein C6orf15 homolog
XP_015130115.1	LOC107050958	0.802228	-1.92674	dual specificity tyrosine-phosphorylation-regulated kinase 1B-like
XP_015154134.1	FDPS	0.862645	-1.92749	farnesyl diphosphate synthase
XP_015154758.1	PLCD3	0.819664	-1.92785	phospholipase C, delta 3
XP_004951030.2	LOC101748465	0.846102	-1.93389	membrane-associated tyrosine- and threonine-specific cdc2-inhibitory kinase-like
XP_014464019.1	LOC101747712	0.862804	-1.93627	serrate RNA effector molecule homolog
XP_001631709.1	LOC107051355	0.858856	-1.95251	uncharacterized LOC107051355
XP_015149021.1	WDR55	0.831019	-1.95329	WD repeat domain 55
XP_015128495.1	RBM4B	0.843099	-1.95486	RNA binding motif protein 4B
-	LOC107051194	0.859408	-1.95624	uncharacterized LOC107051194
XP_010583151.1	LOC107051991	0.848977	-1.95645	myosin regulatory light chain 2, smooth muscle minor isoform
XP_015129683.1	LOC107050431	0.861647	-1.95905	ubiquitin-like modifier-activating enzyme 1
XP_015148223.1	SSU	0.846518	-1.96103	ribosomal RNA processing 9, small subunit (SSU) processome component, homolog (yeast)
XP_015130326.1	LOC107051183	0.860187	-1.96883	josephin-2-like
XP_015153997.1	PYGO2	0.831843	-1.96952	pygopus family PHD finger 2
XP_015150373.1	RFC5	0.867025	-1.97451	replication factor C (activator 1) 5, 36.5kDa
XP_015129450.1	LOC100857219	0.826223	-1.97652	uncharacterized LOC100857219
XP_012877326.1	LOC107050912	0.867146	-1.97782	uncharacterized LOC107050912
XP_015158016.1	LOC107057450	0.824037	-1.97805	condensin-2 complex subunit D3-like
-	LOC107053552	0.810292	-1.98353	uncharacterized LOC107053552
XP_015130229.1	LOC100858474	0.826124	-1.99377	geranylgeranyl transferase type-2 subunit alpha-like
NP_001012584.1	LOC107056225	0.830754	-1.9962	uncharacterized LOC107056225
XP_015129143.1	LOC107049862	0.832236	-1.99686	uncharacterized LOC107049862
P34065.2	PSMB5	0.874953	-1.99917	proteasome subunit beta 5
XP_015129358.1	LOC107050083	0.815179	-2.00146	RING finger protein 145-like
XP_015130547.1	LOC100858508	0.829899	-2.0029	tRNA methyltransferase 112 homolog
NP_001280105.1	SFN	0.862524	-2.01423	stratifin
XP_015129769.1	LOC107051271	0.825996	-2.01478	serine/threonine-protein phosphatase 1 regulatory subunit 10 pseudogene
XP_015157683.1	LOC107057202	0.864854	-2.0187	uncharacterized LOC107057202
XP_015129589.1	LOC107050767	0.857418	-2.02059	ragulator complex protein LAMTOR4-like
XP_015130428.1	LOC107051445	0.862608	-2.02599	uncharacterized LOC107051445
XP_015150371.1	RASAL1	0.865187	-2.02792	RAS protein activator like 1 (GAP1 like)
EDL23236.1	TUBB	0.880316	-2.02833	tubulin, beta class I
XP_015130197.1	LOC107051014	0.862759	-2.03858	death domain-associated protein 6-like
XP_015155734.1	TESPA1	0.816238	-2.0502	thymocyte expressed, positive selection associated 1
XP_004944825.1	SLC23A1	0.853031	-2.06244	solute carrier family 23 (ascorbic acid transporter), member 1
XP_003640521.1	LOC100859106	0.865217	-2.06655	envelope glycoprotein gp95-like
-	LOC107051315	0.850005	-2.07177	uncharacterized LOC107051315
XP_015147650.1	LOC100858360	0.829029	-2.07205	ras and EF-hand domain-containing protein-like
XP_015128847.1	LOC107049631	0.806828	-2.0759	cyclin-related protein FAM58A-like
XP_015157309.1	LOC107056850	0.872199	-2.07897	aspartate aminotransferase, mitochondrial-like
XP_015128102.1	LOC101749333	0.876413	-2.079	keratin, type I cytoskeletal 18-like
-	LOC107051334	0.85999	-2.08303	uncharacterized LOC107051334
XP_015128751.1	LOC107049545	0.882608	-2.08609	cytochrome c oxidase subunit 5B, mitochondrial
XP_015151382.1	LOC107057208	0.844067	-2.09137	outer dense fiber protein 3-like
XP_015504120.1	LOC107050933	0.868894	-2.09848	uncharacterized LOC107050933
XP_015128124.1	LOC107049269	0.870021	-2.10523	glycine N-acyltransferase-like protein 3
NP_990790.1	MYLK	0.881806	-2.10703	myosin light chain kinase
XP_012863563.1	LOC107056747	0.838734	-2.12244	uncharacterized LOC107056747
-	LOC107055013	0.842501	-2.12763	uncharacterized LOC107055013
XP_015471164.1	LOC107050010	0.869385	-2.13412	histone-lysine N-methyltransferase 2D-like
XP_015147692.1	TLE3	0.817327	-2.14374	transducin-like enhancer of split 3 (E(sp1) homolog, Drosophila)
XP_015148815.1	SLC6A8	0.810156	-2.15549	solute carrier family 6 (neurotransmitter transporter, creatine), member 8
XP_003641380.1	UBE2L6	0.824127	-2.15561	ubiquitin-conjugating enzyme E2L 6
-	LOC107057126	0.841352	-2.17605	uncharacterized LOC107057126
XP_015130381.1	LOC101751307	0.864642	-2.17647	uncharacterized LOC101751307
XP_010724730.1	LOC107054698	0.827524	-2.18807	uncharacterized LOC107054698
-	LOC107050472	0.804165	-2.19187	uncharacterized LOC107050472
ACH46034.1	PCP4	0.869711	-2.19496	Purkinje cell protein 4
XP_015130088.1	LOC107050918	0.862366	-2.2156	interleukin enhancer-binding factor 3-like
XP_015129260.1	LOC107049968	0.820209	-2.22301	POU domain, class 2, transcription factor 2-like
-	LOC107051341	0.852812	-2.22578	uncharacterized LOC107051341
XP_005060608.1	TPM2	0.890059	-2.23101	tropomyosin 2 (beta)
XP_015130615.1	LOC107051572	0.870512	-2.2467	uncharacterized LOC107051572
XP_015141710.1	CABP2	0.836586	-2.26086	calcium binding protein 2
XP_001235549.3	Dock11	0.873387	-2.26575	dedicator of cytokinesis 11
NP_001092828.1	CYP21A2	0.804309	-2.26764	cytochrome P450, family 21, subfamily A, polypeptide 2
XP_010726253.1	LOC100859554	0.800564	-2.28091	interferon-induced guanylate-binding protein 1-like
XP_015129657.1	LOC107050400	0.845474	-2.28185	dual specificity tyrosine-phosphorylation-regulated kinase 1B-like
XP_015130580.1	LOC107051520	0.819211	-2.29656	non-receptor tyrosine-protein kinase TYK2-like
-	LOC107051492	0.858682	-2.29684	uncharacterized LOC107051492
XP_015130067.1	LOC100857961	0.865701	-2.30847	protein ETHE1, mitochondrial-like
XP_010726033.1	LOC107050824	0.841094	-2.32624	uncharacterized LOC107050824
XP_015129807.1	QTRT1	0.875686	-2.3419	queuine tRNA-ribosyltransferase 1
XP_015129423.1	UBL4A	0.875286	-2.34206	ubiquitin like 4A
XP_015150505.1	LOC101748559	0.884083	-2.3441	kinesin-like protein KIFC1-like
XP_015129283.1	LOC107049991	0.880225	-2.35296	EH domain-containing protein 2-like
-	LOC107050333	0.809581	-2.3536	uncharacterized LOC107050333
CAC43233.2	LOC107056203	0.829566	-2.35892	AT-rich interactive domain-containing protein 1B-like
XP_015150422.1	CENPA	0.885513	-2.37102	centromere protein A
XP_015130333.1	LOC107051192	0.851374	-2.37218	E3 ubiquitin-protein ligase RNF31-like
XP_015128610.1	LOC100859273	0.885278	-2.40103	E3 ubiquitin-protein ligase HUWE1-like
-	LOC107053879	0.896685	-2.42001	uncharacterized LOC107053879
XP_015151382.1	LOC101751399	0.891678	-2.43776	uncharacterized LOC101751399
NP_990579.1	CSRP1	0.899862	-2.45053	cysteine and glycine-rich protein 1
XP_015150435.1	KIFC1	0.89369	-2.46108	kinesin family member C1
XP_015155242.1	LOC107055323	0.843409	-2.47359	keratin-associated protein 16-1-like
XP_015144283.1	LOC101747531	0.85993	-2.4744	uncharacterized LOC101747531
NP_990390.1	LOC107050921	0.862343	-2.47933	uncharacterized LOC107050921
XP_015157574.1	LOC100858620	0.845845	-2.48076	C-type lectin domain family 2 member L-like
XP_015135539.1	LOC107052256	0.806086	-2.48215	Fc receptor-like protein 1
XP_015156223.1	---	0.864726	-2.48399	lectin-like protein; type II transmembrane protein (17.5)
XP_015149929.1	LOC101748764	0.804672	-2.48729	uncharacterized LOC101748764
XP_015132976.1	HINT2	0.866798	-2.49592	histidine triad nucleotide binding protein 2
XP_015130467.1	LOC107051362	0.83583	-2.51856	E3 ubiquitin-protein ligase RNF31-like
XP_015148276.1	RASSF1	0.84409	-2.53081	Ras association (RalGDS/AF-6) domain family member 1
XP_015151382.1	LOC107051249	0.907283	-2.61584	outer dense fiber protein 3-like
XP_015129439.1	LOC101748894	0.823636	-2.62315	uncharacterized LOC101748894
XP_015151382.1	LOC107050354	0.844249	-2.63001	outer dense fiber protein 3-like
XP_015151382.1	LOC107057206	0.844249	-2.63001	outer dense fiber protein 3-like
XP_015151382.1	LOC107050546	0.844249	-2.63001	outer dense fiber protein 3-like
CAA23695.1	LOC101750377	0.905142	-2.65147	collagen alpha-1(I) chain-like
-	LOC107055002	0.820542	-2.65495	uncharacterized LOC107055002
NP_001074342.1	ENS-1	0.827153	-2.67243	ENS-1
XP_015137235.1	LOC107052527	0.838137	-2.67682	uncharacterized LOC107052527
XP_015152944.1	LOC107057400	0.868092	-2.70091	condensin complex subunit 2-like
XP_015129916.1	LOC107050718	0.903887	-2.73166	protein capicua homolog
XP_011594136.1	LOC107049782	0.818613	-2.74286	uncharacterized LOC107049782
XP_015157318.1	LOC107056858	0.863417	-2.7888	B-cadherin-like
-	LOC107055491	0.890581	-2.83026	uncharacterized LOC107055491
XP_007651673.1	ACTA1	0.916867	-2.87791	actin, alpha 1, skeletal muscle
XP_015157671.1	LOC107057160	0.828885	-2.8855	dual specificity mitogen-activated protein kinase kinase 4-like
XP_015129696.1	LOC107050460	0.89487	-2.92691	single-stranded DNA-binding protein 4-like
XP_014741770.1	MYL9	0.91779	-2.9335	myosin, light chain 9, regulatory
XP_015158044.1	LOC101749417	0.877411	-2.95015	integrator complex subunit 3-like
XP_015151382.1	LOC107057200	0.88608	-2.99879	outer dense fiber protein 3-like
NP_990781.1	TNNC2	0.892449	-3.01697	troponin C type 2 (fast)
XP_015130305.1	LOC107051164	0.882668	-3.1135	testis-specific Y-encoded-like protein 1
NP_990810.2	MYL4	0.897449	-3.12302	myosin, light chain 4, alkali; atrial, embryonic
XP_015157754.1	LOC107057233	0.873175	-3.16414	outer dense fiber protein 3-like
NP_990825.1	TAGLN	0.930029	-3.16805	transgelin
NP_990621.1	HSPB1	0.924901	-3.22524	heat shock protein family B (small) member 1
-	LOC107050082	0.914114	-3.26107	uncharacterized LOC107050082
NP_001074343.1	ERNI	0.845694	-3.27387	early response to neural induction ERNI
XP_015157536.1	LOC107057075	0.895195	-3.27752	developmentally-regulated GTP-binding protein 1-like
NP_990847.1	CNN1	0.928713	-3.30972	calponin 1, basic, smooth muscle
-	MIR142	0.88965	-3.48731	microRNA 142
XP_015156415.1	LOC107055838	0.809838	-3.50646	WW domain-binding protein 11-like
-	LOC107051536	0.907185	-3.54752	uncharacterized LOC107051536
XP_015128151.1	LOC107049299	0.807206	-3.55851	protein Wiz-like
XP_015129712.1	LOC107050491	0.886549	-3.57009	glutathione S-transferase 2-like
-	LOC107051535	0.904378	-3.64595	uncharacterized LOC107051535
XP_015129756.1	LOC107057210	0.848765	-3.67979	outer dense fiber protein 3-like
XP_015156903.1	LOC107056385	0.814944	-3.70101	ETS-related transcription factor Elf-2-like
XP_014444381.1	ACTG2	0.944447	-3.70707	actin, gamma 2, smooth muscle, enteric
XP_003643620.2	LOC100859694	0.850391	-3.89156	outer dense fiber protein 3-like
XP_015156520.1	LOC107055958	0.806313	-3.89354	uncharacterized LOC107055958
XP_015129440.1	LOC107057147	0.895044	-3.96224	uncharacterized LOC107057147
XP_015157735.1	ODF3J	0.921723	-3.99043	outer dense fiber of sperm tails 3 family member J
XP_015132358.1	LOC101750251	0.860543	-4.01133	uncharacterized LOC101750251
XP_010390022.1	ACTC1	0.81266	-4.14124	actin, alpha, cardiac muscle 1
XP_015151382.1	LOC107057223	0.93217	-4.19253	outer dense fiber protein 3-like
XP_015150508.1	LOC107054696	0.849718	-4.27798	zinc finger protein 692-like
XP_415289.3	LOC107057069	0.800837	-4.39456	caspase recruitment domain-containing protein 8-like
-	LOC107050417	0.907427	-4.60886	uncharacterized LOC107050417
-	LOC107049871	0.907427	-4.60886	uncharacterized LOC107049871
-	LOC107050191	0.907427	-4.60886	uncharacterized LOC107050191
XP_015128508.1	EML3	0.884469	-4.63432	echinoderm microtubule associated protein like 3
XP_015157510.1	LOC107057037	0.824929	-4.72208	chromosome transmission fidelity protein 18 homolog
XP_015157066.1	LOC107056555	0.916723	-4.95764	kinesin-like protein KIF20B
XP_010723198.1	LOC107057609	0.815111	-5.17822	AP-3 complex subunit delta-1-like
XP_015150593.1	LOC101751423	0.949871	-5.36493	uncharacterized LOC101751423
XP_015156265.1	LOC107055614	0.972972	-5.72014	rho GDP-dissociation inhibitor 2-like
XP_015149219.1	LOC107056989	0.896065	-5.86389	annexin A6-like
NP_990390.1	LOC107050285	0.897457	-6.00553	transcription activator BRG1-like
-	LOC107056550	0.949379	-6.16941	uncharacterized LOC107056550
-	LOC107057491	0.908244	-6.51918	uncharacterized LOC107057491
XP_015156606.1	LOC107056068	0.802569	-7.91886	histone-lysine N-methyltransferase
-	LOC107055701	0.800353	-8.86934	uncharacterized LOC107055701
NP_001186754.1	ALG11	0.801048	-8.87652	ALG11, alpha-1,2-mannosyltransferase
NP_001006397.1	LOC107056234	0.805769	-8.91986	uncharacterized LOC107056234
XP_015146881.1	LOC107056739	0.810648	-8.96675	uncharacterized LOC107056739
XP_015144016.1	LOC107056566	0.812092	-8.98109	uncharacterized LOC107056566
XP_004938824.1	LOC101748210	0.813863	-8.99812	uncharacterized LOC101748210
-	LOC107055745	0.816465	-9.02606	uncharacterized LOC107055745
NP_001001776.1	LOC107056196	0.85142	-9.39518	uncharacterized LOC107056196
-	MIR3538-1	0.865679	-9.56224	microRNA mir-3538-1
NP_001186357.1	MALL	0.868402	-9.59619	mal, T-cell differentiation protein-like
XP_015157700.1	LOC107057234	0.877812	-9.71482	uncharacterized LOC107057234
XP_015157989.1	LOC107057430	0.878137	-9.71768	collagen alpha-1(XVI) chain-like
XP_015129959.1	LOC107051439	0.886413	-9.82655	U4/U6 small nuclear ribonucleoprotein Prp31-like
XP_015156379.1	LOC107055789	0.909446	-10.1561	exportin-T-like
XP_015129225.1	LOC107055661	0.912117	-10.2001	uncharacterized LOC107055661
XP_004934427.1	LOC107057074	0.934311	-10.6083	eukaryotic translation initiation factor 4E transporter-like
XP_015129539.1	LOC107050261	0.942677	-10.7917	peroxisomal biogenesis factor 19-like
XP_015157003.1	LOC107056482	0.944583	-10.8353	src substrate protein p85-like
XP_015157939.1	LOC107057385	0.961845	-11.3204	uncharacterized LOC107057385
NP_001006234.1	LOC107052957	0.982783	-12.3292	leukotriene A-4 hydrolase-like
XP_424376.2	LOC107056061	0.985166	-12.5122	DNA replication licensing factor mcm4-B-like
XP_003643620.2	LOC107057194	0.992995	-13.561	uncharacterized LOC107057194

## Sheet: 36h-up
Up-regulated differentially expressed genes (DEGs) at 36 hpt
ID	Symbol	Threshhold-value	Fold Change	Gene Product
XP_015156265.1	LOC107055614	0.915952	10.0224	rho GDP-dissociation inhibitor 2-like
XP_015158056.1	LOC107057481	0.869914	9.3837	sperm-associated antigen 4 protein-like
XP_015144016.1	KIF20B	0.824874	8.88976	kinesin family member 20B
XP_015150522.1	YF6	0.950288	4.96098	Major histocompatibility complex RfpY class I alpha chain YF6
XP_015155339.1	LOC107057591	0.847553	4.57501	mucin-16-like
XP_015128149.1	RPS6KA3	0.828956	4.20979	ribosomal protein S6 kinase, 90kDa, polypeptide 3
XP_419079.1	ERP44	0.840001	3.55012	endoplasmic reticulum protein 44
XP_015129589.1	LAMTOR4	0.866233	2.98501	late endosomal/lysosomal adaptor, MAPK and MTOR activator 4
XP_015155221.1	LOC100858579	0.833689	2.73909	granzyme G-like
XP_015157623.1	LOC107049120	0.810322	2.63059	class I histocompatibility antigen, F10 alpha chain-like
BAF62974.1	BG2	0.826515	1.99155	intestinal zipper protein
XP_015157587.1	LOC768350	0.806414	1.4186	MHC-like class I Y

## Sheet: 36h-down
Down-regulated differentially expressed genes (DEGs) at 36 hpt
ID	Symbol	Threshhold-value	Fold Change	Gene Product
XP_010583151.1	LOC107051991	0.801001	-1.3023	myosin regulatory light chain 2, smooth muscle minor isoform
XP_015151218.1	PHKG1	0.824753	-1.34306	phosphorylase kinase, gamma 1 (muscle)
NP_990372.1	OASL	0.8212	-1.37572	2'-5'-oligoadenylate synthetase-like
XP_005031224.2	LOC101798111	0.835881	-1.44853	hemoglobin subunit beta
XP_015157683.1	LOC107057175	0.839132	-1.49875	borealin-like
NP_001004375.1	HBAD	0.843592	-1.52013	hemoglobin alpha, subunit D
NP_001186382.1	THBS1	0.809823	-1.59003	thrombospondin-1
P81023.2	HBAA	0.861387	-1.6268	Hemoglobin subunit alpha-A
XP_015156320.1	LOC107055688	0.826537	-1.68259	collagen alpha-1(I) chain-like
XP_005031224.2	HBG2	0.872228	-1.85393	hemoglobin subunit beta
NP_001025531.2	CCL4	0.826469	-2.26719	C-C motif chemokine 4 homolog precursor
XP_015157939.1	LOC107057400	0.889123	-6.49506	condensin complex subunit 2-like

## Sheet: 72h-up
Up-regulated differentially expressed genes (DEGs) at 72 hpt
ID	Symbol	Threshhold-value	Fold Change	Gene Product
NP_990019.1	LOC107049287	0.994399	13.405	histidine triad nucleotide-binding protein 1-like
NP_001264817.1	LOC100857579	0.994075	13.3251	histidine triad nucleotide binding protein W-like
NP_990019.1	LOC107049288	0.990776	12.7401	histidine triad nucleotide-binding protein 1-like
NP_990019.1	LOC107049280	0.989908	12.623	uncharacterized LOC107049280
XP_428317.5	LOC430766	0.987418	12.3102	transitional endoplasmic reticulum ATPase-like
NP_990019.1	LOC107049294	0.979303	11.6856	histidine triad nucleotide-binding protein 1-like
-	LOC107049290	0.996543	11.5391	uncharacterized LOC107049290
XP_015129682.1	LOC107049298	0.974503	11.427	uncharacterized LOC107049298
NP_990019.1	LOC107049278	0.997124	11.187	histidine triad nucleotide-binding protein 1-like
XP_015155910.1	HNRPK	0.994482	11.1383	heterogeneous nuclear ribonucleoprotein K
NP_990019.1	LOC768814	0.995366	10.9174	histidine triad nucleotide-binding protein 1-like
NP_990019.1	LOC107049292	0.959649	10.8655	histidine triad nucleotide-binding protein 1-like
XP_429118.3	LOC107049047	0.953754	10.6949	ATP synthase subunit alpha, mitochondrial-like
NP_990019.1	LOC107049291	0.9956	10.6838	histidine triad nucleotide-binding protein 1-like
NP_990019.1	HINTW	0.980813	10.2229	histidine triad nucleotide binding protein W
KQL60773.1	UBE2R2L	0.923947	10.048	ubiquitin-conjugating enzyme E2 R2-like
XP_009273373.1	LOC100859072	0.954878	9.99492	uncharacterized LOC100859072
KFP93272.1	LOC107049046	0.993079	9.93588	60S ribosomal protein L17
XP_015156985.1	LOC430910	0.894298	9.58183	transcription factor BTF3-like
XP_015156265.1	LOC107055614	0.892992	9.56415	rho GDP-dissociation inhibitor 2-like
NP_001264033.1	UBAP2	0.932008	9.47492	ubiquitin associated protein 2
XP_015155925.1	LOC426615	0.872153	9.28848	mesoderm induction early response protein 3-like
XP_015155918.1	LOC107049174	0.871941	9.2854	Golgi phosphoprotein 3-like
NP_001244277.1	LOC427025	0.919697	9.2465	Nipped-B homolog-like
XP_015152997.1	POLD2	0.916603	9.19574	polymerase (DNA directed), delta 2, accessory subunit
-	LOC107052259	0.862401	9.17076	uncharacterized LOC107052259
-	LOC107052283	0.851818	9.05166	uncharacterized LOC107052283
XP_015156335.1	LOC107055717	0.831295	8.83605	nucleoporin Nup37-like
-	LOC107052261	0.823189	8.76266	uncharacterized LOC107052261
XP_015128595.1	LOC107049482	0.822872	8.75711	thioredoxin-like protein 1
-	LOC107049286	0.820087	8.73245	uncharacterized LOC107049286
KFP08085.1	LOC101752211	0.816516	8.69813	ras GTPase-activating protein 1-like
XP_015155943.1	LOC427010	0.813097	8.66178	zinc finger RNA-binding protein-like
XP_010725679.1	LOC107052275	0.864522	8.4733	uncharacterized LOC107052275
XP_015155903.1	LOC770025	0.989622	7.84325	ribosomal protein L17
XP_008642852.1	LOC431003	0.908285	7.64437	E3 ubiquitin-protein ligase KCMF1-like
-	LOC107051487	0.969936	7.49536	uncharacterized LOC107051487
XP_015155946.1	LOC374195	0.886607	6.58856	chromodomain helicase DNA binding protein 1
XP_015128804.1	LOC107049603	0.906337	6.03983	protein fosB-like
XP_015155902.1	LOC100857334	0.95207	5.78862	60S ribosomal protein L17-like
XP_015155902.1	LOC107055485	0.95207	5.78862	60S ribosomal protein L17-like
XP_015156985.1	LOC107056508	0.945828	4.60196	transcription factor BTF3-like
XP_015128466.1	LOC100859779	0.938076	4.35823	transitional endoplasmic reticulum ATPase-like
-	LOC107055484	0.822713	3.67725	uncharacterized LOC107055484
XP_009952067.1	LOC107049667	0.878168	3.59963	uncharacterized LOC107049667
XP_010706923.1	NR4A3	0.835802	3.22848	nuclear receptor subfamily 4, group A, member 3
NP_001026734.1	CYR61	0.858423	3.12684	cysteine rich angiogenic inducer 61
NP_001139609.1	LOC107049866	0.847305	3.10612	uncharacterized LOC107049866
XP_015155899.1	ATP5A1W	0.906737	3.06718	ATP synthase subunit alpha
XP_015155929.1	LOC769000	0.823725	2.73762	mothers against decapentaplegic homolog 2-like
NP_990839.1	FOS	0.868152	2.69066	FBJ murine osteosarcoma viral oncogene homolog
XP_015155800.1	LOC100857858	0.881331	2.19609	tubulin alpha-1C chain-like
XP_003203904.1	ATF3	0.829982	2.17205	activating transcription factor 3
NP_989605.1	CTGF	0.842934	2.15902	connective tissue growth factor
XP_015157015.1	LOC107056498	0.821098	1.73451	apoptosis inhibitor 5-like
NP_989467.2	EGR1	0.825529	1.42815	early growth response 1
NP_001005431.1	FKBP5	0.805617	1.1812	FK506 binding protein 5

## Sheet: 72-down
Down-regulated differentially expressed genes (DEGs) at 72 hpt
ID	Symbol	Threshhold-value	Fold Change	Gene Product
NP_001298106.1	CATH3	0.801949	-1.26483	cathelicidin-3
XP_015154414.1	PIGR)	0.828948	-1.31181	polymeric immunoglobulin receptor
NP_990651.1	AVD	0.835983	-1.3145	avidin
ADM21209.1	AvBD7	0.828057	-1.35612	avian beta-defensin 7
XP_001233210.2	LOC769899	0.843146	-1.42236	avidin-related protein 4/5-like
XP_015150435.1	KIFC1	0.823785	-1.47739	kinesin family member C1
XP_015157587.1	LOC768350	0.814562	-1.49431	MHC-like class I Y
XP_015150572.1	LOC101747901	0.806742	-1.55036	uncharacterized LOC101747901
XP_008562183.1	LOC107055837	0.837719	-1.95801	uncharacterized LOC107055837
XP_009950618.1	LOC107055757	0.822411	-2.74766	chromodomain-helicase-DNA-binding protein 4-like
AGL81182.1	LOC107052718	0.881467	-2.88713	endogenous retrovirus group K member 11 Pol protein
NP_001025519.1	AVR2	0.914934	-2.89586	avidin related protein 2
XP_015156161.1	LOC107055521	0.917863	-3.00591	uncharacterized LOC107055521
XP_015138163.1	LOC107052719	0.961626	-4.90341	uncharacterized LOC107052719
XP_015128149.1	LOC107049303	0.863631	-9.18488	uncharacterized LOC107049303
XP_015129579.1	LOC107050312	0.863971	-9.18982	uncharacterized LOC107050312
XP_015139252.1	LOC107056215	0.876742	-9.34651	uncharacterized LOC107056215
XP_015129575.1	LOC107050900	0.951874	-10.6487	uncharacterized LOC107050900
