# Supplementary material for: Lipopolysaccharide induces acute bursal atrophy in broiler chicks by activating TLR4-MAPK-NF-κB/AP-1 signaling
Source: Oncotarget. 2017 Aug 5;8(65):108375–91. doi: 10.18632/oncotarget.19964 (PMC5752450; doi:10.18632/oncotarget.19964)
Supplement: Supplementary file 3 [file oncotarget-08-108375-s003.xlsx]

## Sheet: Immune-12h
KEGG Pathway Analysis (Immune related pathways) at 12 h
#	Pathway	DEGs with pathway annotation (507)	All genes with pathway annotation (17522)	P-value	Pathway ID	Level 1	Level 2
1	Fc epsilon RI signaling pathway	10 (1.97%)	123 (0.7%)	0.00305382	ko04664	Organismal Systems	Immune system
2	TNF signaling pathway	12 (2.37%)	185 (1.06%)	0.00772329	ko04668	Environmental Information Processing	Signal transduction
3	Chemokine signaling pathway	15 (2.96%)	258 (1.47%)	0.00837148	ko04062	Organismal Systems	Immune system
4	Leukocyte transendothelial migration	24 (4.73%)	494 (2.82%)	0.00961218	ko04670	Organismal Systems	Immune system
5	ErbB signaling pathway	9 (1.78%)	148 (0.84%)	0.0283369	ko04012	Environmental Information Processing	Signal transduction
6	Fc gamma R-mediated phagocytosis	10 (1.97%)	180 (1.03%)	0.0368768	ko04666	Organismal Systems	Immune system
7	Toll-like receptor signaling pathway	9 (1.78%)	165 (0.94%)	0.050841	ko04620	Organismal Systems	Immune system
8	Complement and coagulation cascades	7 (1.38%)	119 (0.68%)	0.0575955	ko04610	Organismal Systems	Immune system
9	Intestinal immune network for IgA production	6 (1.18%)	96 (0.55%)	0.0598752	ko04672	Organismal Systems	Immune system
10	T cell receptor signaling pathway	13 (2.56%)	280 (1.6%)	0.0643736	ko04660	Organismal Systems	Immune system
11	MAPK signaling pathway	18 (3.55%)	421 (2.4%)	0.0649139	ko04010	Environmental Information Processing	Signal transduction
12	Natural killer cell mediated cytotoxicity	11 (2.17%)	263 (1.5%)	0.142602	ko04650	Organismal Systems	Immune system
13	VEGF signaling pathway	6 (1.18%)	129 (0.74%)	0.171187	ko04370	Environmental Information Processing	Signal transduction
14	FoxO signaling pathway	8 (1.58%)	189 (1.08%)	0.182852	ko04068	Environmental Information Processing	Signal transduction
15	Hematopoietic cell lineage	13 (2.56%)	349 (1.99%)	0.213236	ko04640	Organismal Systems	Immune system
16	Rap1 signaling pathway	24 (4.73%)	697 (3.98%)	0.216954	ko04015	Environmental Information Processing	Signal transduction
17	Jak-STAT signaling pathway	11 (2.17%)	290 (1.66%)	0.220666	ko04630	Environmental Information Processing	Signal transduction
18	HIF-1 signaling pathway	7 (1.38%)	171 (0.98%)	0.227201	ko04066	Environmental Information Processing	Signal transduction
19	Platelet activation	18 (3.55%)	529 (3.02%)	0.273056	ko04611	Organismal Systems	Immune system
20	mTOR signaling pathway	4 (0.79%)	96 (0.55%)	0.302216	ko04150	Environmental Information Processing	Signal transduction
21	Graft-versus-host disease	4 (0.79%)	107 (0.61%)	0.374625	ko05332	Human Diseases	Immune diseases
22	Ras signaling pathway	14 (2.76%)	444 (2.53%)	0.409634	ko04014	Environmental Information Processing	Signal transduction
23	NOD-like receptor signaling pathway	4 (0.79%)	116 (0.66%)	0.433488	ko04621	Organismal Systems	Immune system
24	Primary immunodeficiency	5 (0.99%)	150 (0.86%)	0.43855	ko05340	Human Diseases	Immune diseases
25	Phosphatidylinositol signaling system	6 (1.18%)	191 (1.09%)	0.477427	ko04070	Environmental Information Processing	Signal transduction
26	Notch signaling pathway	4 (0.79%)	123 (0.7%)	0.478205	ko04330	Environmental Information Processing	Signal transduction
27	TGF-beta signaling pathway	5 (0.99%)	164 (0.94%)	0.516388	ko04350	Environmental Information Processing	Signal transduction
28	Inflammatory bowel disease (IBD)	3 (0.59%)	96 (0.55%)	0.528471	ko05321	Human Diseases	Immune diseases
29	Allograft rejection	4 (0.79%)	132 (0.75%)	0.533553	ko05330	Human Diseases	Immune diseases
30	cAMP signaling pathway	10 (1.97%)	344 (1.96%)	0.539193	ko04024	Environmental Information Processing	Signal transduction
31	cGMP-PKG signaling pathway	7 (1.38%)	271 (1.55%)	0.672126	ko04022	Environmental Information Processing	Signal transduction
32	Phospholipase D signaling pathway	7 (1.38%)	271 (1.55%)	0.672126	ko04072	Environmental Information Processing	Signal transduction
33	Autoimmune thyroid disease	4 (0.79%)	170 (0.97%)	0.728841	ko05320	Human Diseases	Immune diseases
34	PI3K-Akt signaling pathway	25 (4.93%)	961 (5.48%)	0.738434	ko04151	Environmental Information Processing	Signal transduction
35	Wnt signaling pathway	5 (0.99%)	218 (1.24%)	0.759834	ko04310	Environmental Information Processing	Signal transduction
36	Antigen processing and presentation	3 (0.59%)	147 (0.84%)	0.802181	ko04612	Organismal Systems	Immune system
37	AMPK signaling pathway	4 (0.79%)	194 (1.11%)	0.816485	ko04152	Environmental Information Processing	Signal transduction
38	Calcium signaling pathway	7 (1.38%)	328 (1.87%)	0.840757	ko04020	Environmental Information Processing	Signal transduction
39	B cell receptor signaling pathway	7 (1.38%)	328 (1.87%)	0.840757	ko04662	Organismal Systems	Immune system
40	NF-kappa B signaling pathway	3 (0.59%)	194 (1.11%)	0.922529	ko04064	Environmental Information Processing	Signal transduction
41	Cytosolic DNA-sensing pathway	1 (0.2%)	88 (0.5%)	0.925009	ko04623	Organismal Systems	Immune system
42	Hippo signaling pathway - fly	2 (0.39%)	145 (0.83%)	0.925491	ko04391	Environmental Information Processing	Signal transduction
43	RIG-I-like receptor signaling pathway	1 (0.2%)	94 (0.54%)	0.93718	ko04622	Organismal Systems	Immune system
44	Hippo signaling pathway	5 (0.99%)	351 (2%)	0.976108	ko04390	Environmental Information Processing	Signal transduction

## Sheet: Cancer-12h
KEGG Pathway Analysis (Cancer related pathways) at 12 h
#	Pathway	DEGs with pathway annotation (507)	All genes with pathway annotation (17522)	P-value	Pathway ID	Level 1	Level 2
1	MicroRNAs in cancer	26 (5.13%)	480 (2.74%)	0.00172622	ko05206	Human Diseases	Cancers: Overview
2	Bladder cancer	8 (1.58%)	101 (0.58%)	0.00897434	ko05219	Human Diseases	Cancers: Specific types
3	Proteoglycans in cancer	30 (5.92%)	688 (3.93%)	0.0171018	ko05205	Human Diseases	Cancers: Overview
4	Prostate cancer	11 (2.17%)	189 (1.08%)	0.0219045	ko05215	Human Diseases	Cancers: Specific types
5	Pancreatic cancer	7 (1.38%)	99 (0.57%)	0.0247766	ko05212	Human Diseases	Cancers: Specific types
6	Melanoma	8 (1.58%)	123 (0.7%)	0.0265695	ko05218	Human Diseases	Cancers: Specific types
7	Glioma	8 (1.58%)	131 (0.75%)	0.0366842	ko05214	Human Diseases	Cancers: Specific types
8	Chronic myeloid leukemia	8 (1.58%)	132 (0.75%)	0.038108	ko05220	Human Diseases	Cancers: Specific types
9	Non-small cell lung cancer	6 (1.18%)	93 (0.53%)	0.0528264	ko05223	Human Diseases	Cancers: Specific types
10	Thyroid cancer	4 (0.79%)	51 (0.29%)	0.0596047	ko05216	Human Diseases	Cancers: Specific types
11	Renal cell carcinoma	6 (1.18%)	100 (0.57%)	0.0701035	ko05211	Human Diseases	Cancers: Specific types
12	Colorectal cancer	5 (0.99%)	89 (0.51%)	0.115639	ko05210	Human Diseases	Cancers: Specific types
13	Chemical carcinogenesis	4 (0.79%)	65 (0.37%)	0.118862	ko05204	Human Diseases	Cancers: Overview
14	Viral carcinogenesis	16 (3.16%)	407 (2.32%)	0.134016	ko05203	Human Diseases	Cancers: Overview
15	Endometrial cancer	5 (0.99%)	94 (0.54%)	0.136687	ko05213	Human Diseases	Cancers: Specific types
16	Central carbon metabolism in cancer	7 (1.38%)	149 (0.85%)	0.141695	ko05230	Human Diseases	Cancers: Overview
17	Pathways in cancer	33 (6.51%)	1058 (6.04%)	0.352103	ko05200	Human Diseases	Cancers: Overview
18	Small cell lung cancer	17 (3.35%)	576 (3.29%)	0.501893	ko05222	Human Diseases	Cancers: Specific types
19	Choline metabolism in cancer	6 (1.18%)	198 (1.13%)	0.512361	ko05231	Human Diseases	Cancers: Overview
20	Transcriptional misregulation in cancer	7 (1.38%)	318 (1.81%)	0.817411	ko05202	Human Diseases	Cancers: Overview

## Sheet: Metabolism-12h
KEGG Pathway Analysis (Metabolism related pathways) at 12 h
#	Pathway	DEGs with pathway annotation (507)	All genes with pathway annotation (17522)	P-value	Pathway ID	Level 1	Level 2
1	Oxidative phosphorylation	14 (2.76%)	156 (0.89%)	0.00017938	ko00190	Metabolism	Energy metabolism
2	Phenylalanine metabolism	5 (0.99%)	29 (0.17%)	0.00132885	ko00360	Metabolism	Amino acid metabolism
3	Steroid biosynthesis	4 (0.79%)	29 (0.17%)	0.00926924	ko00100	Metabolism	Lipid metabolism
4	Terpenoid backbone biosynthesis	4 (0.79%)	35 (0.2%)	0.0178441	ko00900	Metabolism	Metabolism of terpenoids and polyketides
4	Drug metabolism - cytochrome P450	4 (0.79%)	46 (0.26%)	0.0434816	ko00982	Metabolism	Xenobiotics biodegradation and metabolism
5	Tyrosine metabolism	5 (0.99%)	75 (0.43%)	0.0660512	ko00350	Metabolism	Amino acid metabolism
6	Metabolism of xenobiotics by cytochrome P450	4 (0.79%)	54 (0.31%)	0.0706031	ko00980	Metabolism	Xenobiotics biodegradation and metabolism
7	Glutathione metabolism	4 (0.79%)	56 (0.32%)	0.0784718	ko00480	Metabolism	Metabolism of other amino acids
8	Cysteine and methionine metabolism	4 (0.79%)	70 (0.4%)	0.144484	ko00270	Metabolism	Amino acid metabolism
9	Metabolic pathways	61 (12.03%)	1919 (10.95%)	0.233801	ko01100	Metabolism	Global and overview maps
10	Arachidonic acid metabolism	4 (0.79%)	90 (0.51%)	0.263368	ko00590	Metabolism	Lipid metabolism
11	Valine, leucine and isoleucine degradation	4 (0.79%)	111 (0.63%)	0.400917	ko00280	Metabolism	Amino acid metabolism
12	Inositol phosphate metabolism	4 (0.79%)	119 (0.68%)	0.452801	ko00562	Metabolism	Carbohydrate metabolism
13	Carbon metabolism	6 (1.18%)	193 (1.1%)	0.487489	ko01200	Metabolism	Global and overview maps
14	Pyrimidine metabolism	6 (1.18%)	205 (1.17%)	0.546387	ko00240	Metabolism	Nucleotide metabolism
15	Purine metabolism	9 (1.78%)	321 (1.83%)	0.585574	ko00230	Metabolism	Nucleotide metabolism
16	Lysine degradation	3 (0.59%)	165 (0.94%)	0.860144	ko00310	Metabolism	Amino acid metabolism

## Sheet: others-12h
KEGG Pathway Analysis (Related to miscellaneous pathways) at 12 h
#	Pathway	DEGs with pathway annotation (507)	All genes with pathway annotation (17522)	P-value	Pathway ID	Level 1	Level 2
1	DNA replication	6 (1.18%)	45 (0.26%)	0.00178071	ko03030	Genetic Information Processing	Replication and repair
2	Herpes simplex infection	21 (4.14%)	361 (2.06%)	0.00200813	ko05168	Human Diseases	Infectious diseases: Viral
3	Epstein-Barr virus infection	23 (4.54%)	472 (2.69%)	0.0107384	ko05169	Human Diseases	Infectious diseases: Viral
4	Regulation of actin cytoskeleton	34 (6.71%)	784 (4.47%)	0.0125086	ko04810	Cellular Processes	Cell motility
5	Ribosome	10 (1.97%)	152 (0.87%)	0.0130856	ko03010	Genetic Information Processing	Translation
6	Spliceosome	12 (2.37%)	206 (1.18%)	0.0170308	ko03040	Genetic Information Processing	Transcription
7	Protein processing in endoplasmic reticulum	13 (2.56%)	258 (1.47%)	0.0378836	ko04141	Genetic Information Processing	Folding, sorting and degradation
8	HTLV-I infection	22 (4.34%)	516 (2.94%)	0.0459469	ko05166	Human Diseases	Infectious diseases: Viral
9	Hepatitis B	11 (2.17%)	214 (1.22%)	0.047411	ko05161	Human Diseases	Infectious diseases: Viral
10	Focal adhesion	32 (6.31%)	814 (4.65%)	0.0491738	ko04510	Cellular Processes	Cellular community
11	Pertussis	17 (3.35%)	385 (2.2%)	0.0563945	ko05133	Human Diseases	Infectious diseases: Bacterial
12	Nucleotide excision repair	5 (0.99%)	76 (0.43%)	0.0691069	ko03420	Genetic Information Processing	Replication and repair
13	Base excision repair	4 (0.79%)	54 (0.31%)	0.0706031	ko03410	Genetic Information Processing	Replication and repair
14	Phagosome	23 (4.54%)	588 (3.36%)	0.0890297	ko04145	Cellular Processes	Transport and catabolism
15	Influenza A	12 (2.37%)	292 (1.67%)	0.142038	ko05164	Human Diseases	Infectious diseases: Viral
16	Bacterial invasion of epithelial cells	16 (3.16%)	412 (2.35%)	0.144091	ko05100	Human Diseases	Infectious diseases: Bacterial
17	RNA transport	12 (2.37%)	294 (1.68%)	0.146955	ko03013	Genetic Information Processing	Translation
18	Shigellosis	15 (2.96%)	388 (2.21%)	0.157371	ko05131	Human Diseases	Infectious diseases: Bacterial
19	Tuberculosis	13 (2.56%)	337 (1.92%)	0.180472	ko05152	Human Diseases	Infectious diseases: Bacterial
20	Staphylococcus aureus infection	6 (1.18%)	135 (0.77%)	0.197247	ko05150	Human Diseases	Infectious diseases: Bacterial
21	Oocyte meiosis	7 (1.38%)	168 (0.96%)	0.214594	ko04114	Cellular Processes	Cell growth and death
22	Axon guidance	17 (3.35%)	495 (2.83%)	0.268149	ko04360	Organismal Systems	Development
23	Cell cycle	7 (1.38%)	182 (1.04%)	0.27539	ko04110	Cellular Processes	Cell growth and death
24	Ubiquitin mediated proteolysis	10 (1.97%)	282 (1.61%)	0.300889	ko04120	Genetic Information Processing	Folding, sorting and degradation
25	Salmonella infection	7 (1.38%)	197 (1.12%)	0.344645	ko05132	Human Diseases	Infectious diseases: Bacterial
26	Cytokine-cytokine receptor interaction	10 (1.97%)	294 (1.68%)	0.346379	ko04060	Environmental Information Processing	Signaling molecules and interaction
27	Inflammatory mediator regulation of TRP channels	6 (1.18%)	172 (0.98%)	0.379854	ko04750	Organismal Systems	Sensory system
28	Pathogenic Escherichia coli infection	12 (2.37%)	373 (2.13%)	0.395324	ko05130	Human Diseases	Infectious diseases: Bacterial
29	Adherens junction	8 (1.58%)	248 (1.42%)	0.428008	ko04520	Cellular Processes	Cellular community
30	mRNA surveillance pathway	5 (0.99%)	172 (0.98%)	0.5588	ko03015	Genetic Information Processing	Translation
31	Lysosome	6 (1.18%)	213 (1.22%)	0.583928	ko04142	Cellular Processes	Transport and catabolism
32	Tight junction	10 (1.97%)	360 (2.05%)	0.59722	ko04530	Cellular Processes	Cellular community
33	Cell adhesion molecules (CAMs)	20 (3.94%)	717 (4.09%)	0.599815	ko04514	Environmental Information Processing	Signaling molecules and interaction
34	Apoptosis	3 (0.59%)	113 (0.64%)	0.63906	ko04210	Cellular Processes	Cell growth and death
35	p53 signaling pathway	3 (0.59%)	115 (0.66%)	0.650805	ko04115	Cellular Processes	Cell growth and death
36	Epithelial cell signaling in Helicobacter pylori infection	3 (0.59%)	136 (0.78%)	0.757664	ko05120	Human Diseases	Infectious diseases: Bacterial
37	Endocytosis	13 (2.56%)	585 (3.34%)	0.869208	ko04144	Cellular Processes	Transport and catabolism
38	Peroxisome	2 (0.39%)	123 (0.7%)	0.874892	ko04146	Cellular Processes	Transport and catabolism
39	ECM-receptor interaction	15 (2.96%)	672 (3.84%)	0.880143	ko04512	Environmental Information Processing	Signaling molecules and interaction
40	RNA degradation	1 (0.2%)	107 (0.61%)	0.957208	ko03018	Genetic Information Processing	Folding, sorting and degradation

## Sheet: All-36h
KEGG Pathway Analysis (All pathways) at 36 h
#	Pathway	DEGs genes with pathway annotation (21)	All genes with pathway annotation (17522)	Pvalue	Pathway ID	Level 1	Level 2
1	Graft-versus-host disease	3 (14.29%)	107 (0.61%)	0.000271798	ko05332	Human Diseases	Immune diseases
2	Allograft rejection	3 (14.29%)	132 (0.75%)	0.000503261	ko05330	Human Diseases	Immune diseases
3	Phagosome	5 (23.81%)	588 (3.36%)	0.000544606	ko04145	Cellular Processes	Transport and catabolism
4	Antigen processing and presentation	3 (14.29%)	147 (0.84%)	0.000688693	ko04612	Organismal Systems	Immune system
5	Primary immunodeficiency	3 (14.29%)	150 (0.86%)	0.000730337	ko05340	Human Diseases	Immune diseases
6	Autoimmune thyroid disease	3 (14.29%)	170 (0.97%)	0.0010494	ko05320	Human Diseases	Immune diseases
7	Natural killer cell mediated cytotoxicity	3 (14.29%)	263 (1.5%)	0.00364005	ko04650	Organismal Systems	Immune system
8	T cell receptor signaling pathway	3 (14.29%)	280 (1.6%)	0.00433848	ko04660	Organismal Systems	Immune system
9	Endocytosis	4 (19.05%)	585 (3.34%)	0.00468068	ko04144	Cellular Processes	Transport and catabolism
10	Hematopoietic cell lineage	3 (14.29%)	349 (1.99%)	0.00798407	ko04640	Organismal Systems	Immune system
11	Herpes simplex infection	3 (14.29%)	361 (2.06%)	0.00875768	ko05168	Human Diseases	Infectious diseases: Viral
12	Cell adhesion molecules (CAMs)	4 (19.05%)	717 (4.09%)	0.00954365	ko04514	Environmental Information Processing	Signaling molecules and interaction
13	Viral carcinogenesis	3 (14.29%)	407 (2.32%)	0.0121259	ko05203	Human Diseases	Cancers: Overview
14	Epstein-Barr virus infection	3 (14.29%)	472 (2.69%)	0.0180105	ko05169	Human Diseases	Infectious diseases: Viral
15	HTLV-I infection	3 (14.29%)	516 (2.94%)	0.0227628	ko05166	Human Diseases	Infectious diseases: Viral
16	Cytosolic DNA-sensing pathway	1 (4.76%)	88 (0.5%)	0.10039	ko04623	Organismal Systems	Immune system
17	mTOR signaling pathway	1 (4.76%)	96 (0.55%)	0.109024	ko04150	Environmental Information Processing	Signal transduction
18	Bladder cancer	1 (4.76%)	101 (0.58%)	0.11438	ko05219	Human Diseases	Cancers: Specific types
19	Leukocyte transendothelial migration	2 (9.52%)	494 (2.82%)	0.117245	ko04670	Organismal Systems	Immune system
20	p53 signaling pathway	1 (4.76%)	115 (0.66%)	0.129215	ko04115	Cellular Processes	Cell growth and death
21	Platelet activation	2 (9.52%)	529 (3.02%)	0.131197	ko04611	Organismal Systems	Immune system
22	TGF-beta signaling pathway	1 (4.76%)	164 (0.94%)	0.179295	ko04350	Environmental Information Processing	Signal transduction
23	Toll-like receptor signaling pathway	1 (4.76%)	165 (0.94%)	0.180288	ko04620	Organismal Systems	Immune system
24	Oocyte meiosis	1 (4.76%)	168 (0.96%)	0.18326	ko04114	Cellular Processes	Cell growth and death
25	Systemic lupus erythematosus	1 (4.76%)	170 (0.97%)	0.185235	ko05322	Human Diseases	Immune diseases
26	NF-kappa B signaling pathway	1 (4.76%)	194 (1.11%)	0.20859	ko04064	Environmental Information Processing	Signal transduction
27	Salmonella infection	1 (4.76%)	197 (1.12%)	0.211464	ko05132	Human Diseases	Infectious diseases: Bacterial
28	Lysosome	1 (4.76%)	213 (1.22%)	0.226625	ko04142	Cellular Processes	Transport and catabolism
29	Regulation of actin cytoskeleton	2 (9.52%)	784 (4.47%)	0.241437	ko04810	Cellular Processes	Cell motility
30	Focal adhesion	2 (9.52%)	814 (4.65%)	0.254953	ko04510	Cellular Processes	Cellular community
31	Chemokine signaling pathway	1 (4.76%)	258 (1.47%)	0.267791	ko04062	Organismal Systems	Immune system
32	Cytokine-cytokine receptor interaction	1 (4.76%)	294 (1.68%)	0.299213	ko04060	Environmental Information Processing	Signaling molecules and interaction
33	Calcium signaling pathway	1 (4.76%)	328 (1.87%)	0.327707	ko04020	Environmental Information Processing	Signal transduction
34	Tuberculosis	1 (4.76%)	337 (1.92%)	0.335062	ko05152	Human Diseases	Infectious diseases: Bacterial
35	Tight junction	1 (4.76%)	360 (2.05%)	0.353514	ko04530	Cellular Processes	Cellular community
36	Leishmaniasis	1 (4.76%)	365 (2.08%)	0.35746	ko05140	Human Diseases	Infectious diseases: Parasitic
37	Pathogenic Escherichia coli infection	1 (4.76%)	373 (2.13%)	0.363726	ko05130	Human Diseases	Infectious diseases: Bacterial
38	Pertussis	1 (4.76%)	385 (2.2%)	0.373016	ko05133	Human Diseases	Infectious diseases: Bacterial
39	Shigellosis	1 (4.76%)	388 (2.21%)	0.375318	ko05131	Human Diseases	Infectious diseases: Bacterial
40	Neuroactive ligand-receptor interaction	1 (4.76%)	402 (2.29%)	0.385956	ko04080	Environmental Information Processing	Signaling molecules and interaction
41	Bacterial invasion of epithelial cells	1 (4.76%)	412 (2.35%)	0.393449	ko05100	Human Diseases	Infectious diseases: Bacterial
42	MAPK signaling pathway	1 (4.76%)	421 (2.4%)	0.400118	ko04010	Environmental Information Processing	Signal transduction
43	MicroRNAs in cancer	1 (4.76%)	480 (2.74%)	0.442137	ko05206	Human Diseases	Cancers: Overview
44	Axon guidance	1 (4.76%)	495 (2.83%)	0.452364	ko04360	Organismal Systems	Development
45	Small cell lung cancer	1 (4.76%)	576 (3.29%)	0.504576	ko05222	Human Diseases	Cancers: Specific types
46	ECM-receptor interaction	1 (4.76%)	672 (3.84%)	0.560324	ko04512	Environmental Information Processing	Signaling molecules and interaction
47	Proteoglycans in cancer	1 (4.76%)	688 (3.93%)	0.569013	ko05205	Human Diseases	Cancers: Overview
48	Rap1 signaling pathway	1 (4.76%)	697 (3.98%)	0.573829	ko04015	Environmental Information Processing	Signal transduction
49	PI3K-Akt signaling pathway	1 (4.76%)	961 (5.48%)	0.694326	ko04151	Environmental Information Processing	Signal transduction
50	Pathways in cancer	1 (4.76%)	1058 (6.04%)	0.729822	ko05200	Human Diseases	Cancers: Overview

## Sheet: All-72h
KEGG Pathway Analysis (All pathways) at 72 h
#	Pathway	DEGs genes with pathway annotation (59)	All genes with pathway annotation (17522)	Pvalue	Pathway ID	Level 1	Level 2
1	HTLV-I infection	9 (15.25%)	516 (2.94%)	5.26395e-05	ko05166	Human Diseases	Infectious diseases: Viral
2	Herpes simplex infection	7 (11.86%)	361 (2.06%)	0.000201914	ko05168	Human Diseases	Infectious diseases: Viral
3	Graft-versus-host disease	4 (6.78%)	107 (0.61%)	0.000462069	ko05332	Human Diseases	Immune diseases
4	Allograft rejection	4 (6.78%)	132 (0.75%)	0.0010164	ko05330	Human Diseases	Immune diseases
5	Hematopoietic cell lineage	6 (10.17%)	349 (1.99%)	0.00110802	ko04640	Organismal Systems	Immune system
6	Antigen processing and presentation	4 (6.78%)	147 (0.84%)	0.00151301	ko04612	Organismal Systems	Immune system
7	Primary immunodeficiency	4 (6.78%)	150 (0.86%)	0.00162949	ko05340	Human Diseases	Immune diseases
8	Ribosome	4 (6.78%)	152 (0.87%)	0.00171052	ko03010	Genetic Information Processing	Translation
9	Viral carcinogenesis	6 (10.17%)	407 (2.32%)	0.00241386	ko05203	Human Diseases	Cancers: Overview
10	T cell receptor signaling pathway	5 (8.47%)	280 (1.6%)	0.0024894	ko04660	Organismal Systems	Immune system
11	Autoimmune thyroid disease	4 (6.78%)	170 (0.97%)	0.00256997	ko05320	Human Diseases	Immune diseases
12	Phagosome	7 (11.86%)	588 (3.36%)	0.00347813	ko04145	Cellular Processes	Transport and catabolism
13	Natural killer cell mediated cytotoxicity	4 (6.78%)	263 (1.5%)	0.0118383	ko04650	Organismal Systems	Immune system
14	Folate biosynthesis	2 (3.39%)	62 (0.35%)	0.0185199	ko00790	Metabolism	Metabolism of cofactors and vitamins
15	Osteoclast differentiation	5 (8.47%)	523 (2.98%)	0.0310838	ko04380	Organismal Systems	Development
16	Cell adhesion molecules (CAMs)	6 (10.17%)	717 (4.09%)	0.0330148	ko04514	Environmental Information Processing	Signaling molecules and interaction
17	Colorectal cancer	2 (3.39%)	89 (0.51%)	0.0362048	ko05210	Human Diseases	Cancers: Specific types
18	Endocytosis	5 (8.47%)	585 (3.34%)	0.0466641	ko04144	Cellular Processes	Transport and catabolism
19	Amphetamine addiction	2 (3.39%)	114 (0.65%)	0.056475	ko05031	Human Diseases	Substance dependence
20	Epstein-Barr virus infection	4 (6.78%)	472 (2.69%)	0.0743757	ko05169	Human Diseases	Infectious diseases: Viral
21	Legionellosis	2 (3.39%)	137 (0.78%)	0.0778184	ko05134	Human Diseases	Infectious diseases: Bacterial
22	Fatty acid biosynthesis	1 (1.69%)	25 (0.14%)	0.0809179	ko00061	Metabolism	Lipid metabolism
23	Mismatch repair	1 (1.69%)	25 (0.14%)	0.0809179	ko03430	Genetic Information Processing	Replication and repair
24	Oxidative phosphorylation	2 (3.39%)	156 (0.89%)	0.0970475	ko00190	Metabolism	Energy metabolism
25	Homologous recombination	1 (1.69%)	41 (0.23%)	0.12929	ko03440	Genetic Information Processing	Replication and repair
26	Pathogenic Escherichia coli infection	3 (5.08%)	373 (2.13%)	0.13076	ko05130	Human Diseases	Infectious diseases: Bacterial
27	Pertussis	3 (5.08%)	385 (2.2%)	0.139951	ko05133	Human Diseases	Infectious diseases: Bacterial
28	DNA replication	1 (1.69%)	45 (0.26%)	0.140986	ko03030	Genetic Information Processing	Replication and repair
29	Hepatitis B	2 (3.39%)	214 (1.22%)	0.162206	ko05161	Human Diseases	Infectious diseases: Viral
30	Base excision repair	1 (1.69%)	54 (0.31%)	0.166742	ko03410	Genetic Information Processing	Replication and repair
31	Wnt signaling pathway	2 (3.39%)	218 (1.24%)	0.166962	ko04310	Environmental Information Processing	Signal transduction
32	MAPK signaling pathway	3 (5.08%)	421 (2.4%)	0.168768	ko04010	Environmental Information Processing	Signal transduction
33	Cocaine addiction	1 (1.69%)	62 (0.35%)	0.188997	ko05030	Human Diseases	Substance dependence
34	Protein processing in endoplasmic reticulum	2 (3.39%)	258 (1.47%)	0.215645	ko04141	Genetic Information Processing	Folding, sorting and degradation
35	MicroRNAs in cancer	3 (5.08%)	480 (2.74%)	0.219255	ko05206	Human Diseases	Cancers: Overview
36	Nucleotide excision repair	1 (1.69%)	76 (0.43%)	0.226547	ko03420	Genetic Information Processing	Replication and repair
37	Fatty acid metabolism	1 (1.69%)	76 (0.43%)	0.226547	ko01212	Metabolism	Global and overview maps
38	Axon guidance	3 (5.08%)	495 (2.83%)	0.232584	ko04360	Organismal Systems	Development
39	beta-Alanine metabolism	1 (1.69%)	81 (0.46%)	0.239538	ko00410	Metabolism	Metabolism of other amino acids
40	Ubiquitin mediated proteolysis	2 (3.39%)	282 (1.61%)	0.245488	ko04120	Genetic Information Processing	Folding, sorting and degradation
41	Propanoate metabolism	1 (1.69%)	86 (0.49%)	0.252316	ko00640	Metabolism	Carbohydrate metabolism
42	mTOR signaling pathway	1 (1.69%)	96 (0.55%)	0.277241	ko04150	Environmental Information Processing	Signal transduction
43	Intestinal immune network for IgA production	1 (1.69%)	96 (0.55%)	0.277241	ko04672	Organismal Systems	Immune system
44	Inflammatory bowel disease (IBD)	1 (1.69%)	96 (0.55%)	0.277241	ko05321	Human Diseases	Immune diseases
45	Pancreatic cancer	1 (1.69%)	99 (0.57%)	0.284557	ko05212	Human Diseases	Cancers: Specific types
46	Transcriptional misregulation in cancer	2 (3.39%)	318 (1.81%)	0.290516	ko05202	Human Diseases	Cancers: Overview
47	B cell receptor signaling pathway	2 (3.39%)	328 (1.87%)	0.303002	ko04662	Organismal Systems	Immune system
48	Valine, leucine and isoleucine degradation	1 (1.69%)	111 (0.63%)	0.313103	ko00280	Metabolism	Amino acid metabolism
49	Hippo signaling pathway	2 (3.39%)	351 (2%)	0.331576	ko04390	Environmental Information Processing	Signal transduction
50	Chronic myeloid leukemia	1 (1.69%)	132 (0.75%)	0.360389	ko05220	Human Diseases	Cancers: Specific types
51	Shigellosis	2 (3.39%)	388 (2.21%)	0.376848	ko05131	Human Diseases	Infectious diseases: Bacterial
52	Gap junction	1 (1.69%)	140 (0.8%)	0.377548	ko04540	Cellular Processes	Cellular community
53	Bacterial invasion of epithelial cells	2 (3.39%)	412 (2.35%)	0.405577	ko05100	Human Diseases	Infectious diseases: Bacterial
54	Proteoglycans in cancer	3 (5.08%)	688 (3.93%)	0.410156	ko05205	Human Diseases	Cancers: Overview
55	TGF-beta signaling pathway	1 (1.69%)	164 (0.94%)	0.426355	ko04350	Environmental Information Processing	Signal transduction
56	Toll-like receptor signaling pathway	1 (1.69%)	165 (0.94%)	0.428305	ko04620	Organismal Systems	Immune system
57	Oocyte meiosis	1 (1.69%)	168 (0.96%)	0.434116	ko04114	Cellular Processes	Cell growth and death
58	Rheumatoid arthritis	1 (1.69%)	174 (0.99%)	0.445563	ko05323	Human Diseases	Immune diseases
59	Dilated cardiomyopathy	2 (3.39%)	451 (2.57%)	0.45091	ko05414	Human Diseases	Cardiovascular diseases
60	Cell cycle	1 (1.69%)	182 (1.04%)	0.460473	ko04110	Cellular Processes	Cell growth and death
61	TNF signaling pathway	1 (1.69%)	185 (1.06%)	0.465961	ko04668	Environmental Information Processing	Signal transduction
62	FoxO signaling pathway	1 (1.69%)	189 (1.08%)	0.473195	ko04068	Environmental Information Processing	Signal transduction
63	Carbon metabolism	1 (1.69%)	193 (1.1%)	0.480332	ko01200	Metabolism	Global and overview maps
64	Pathways in cancer	4 (6.78%)	1058 (6.04%)	0.480714	ko05200	Human Diseases	Cancers: Overview
65	Salmonella infection	1 (1.69%)	197 (1.12%)	0.487373	ko05132	Human Diseases	Infectious diseases: Bacterial
66	Choline metabolism in cancer	1 (1.69%)	198 (1.13%)	0.489119	ko05231	Human Diseases	Cancers: Overview
67	Leukocyte transendothelial migration	2 (3.39%)	494 (2.82%)	0.498634	ko04670	Organismal Systems	Immune system
68	Pyrimidine metabolism	1 (1.69%)	205 (1.17%)	0.501177	ko00240	Metabolism	Nucleotide metabolism
69	Spliceosome	1 (1.69%)	206 (1.18%)	0.502876	ko03040	Genetic Information Processing	Transcription
70	Platelet activation	2 (3.39%)	529 (3.02%)	0.53554	ko04611	Organismal Systems	Immune system
71	Signaling pathways regulating pluripotency of stem cells	1 (1.69%)	234 (1.34%)	0.548219	ko04550	Cellular Processes	Cellular community
72	Adherens junction	1 (1.69%)	248 (1.42%)	0.56934	ko04520	Cellular Processes	Cellular community
73	Small cell lung cancer	2 (3.39%)	576 (3.29%)	0.582185	ko05222	Human Diseases	Cancers: Specific types
74	RNA transport	1 (1.69%)	294 (1.68%)	0.63213	ko03013	Genetic Information Processing	Translation
75	Toxoplasmosis	2 (3.39%)	634 (3.62%)	0.635006	ko05145	Human Diseases	Infectious diseases: Parasitic
76	Purine metabolism	1 (1.69%)	321 (1.83%)	0.664697	ko00230	Metabolism	Nucleotide metabolism
77	ECM-receptor interaction	2 (3.39%)	672 (3.84%)	0.666768	ko04512	Environmental Information Processing	Signaling molecules and interaction
78	Tuberculosis	1 (1.69%)	337 (1.92%)	0.68264	ko05152	Human Diseases	Infectious diseases: Bacterial
79	Rap1 signaling pathway	2 (3.39%)	697 (3.98%)	0.686455	ko04015	Environmental Information Processing	Signal transduction
80	cAMP signaling pathway	1 (1.69%)	344 (1.96%)	0.69019	ko04024	Environmental Information Processing	Signal transduction
81	Olfactory transduction	1 (1.69%)	375 (2.14%)	0.721558	ko04740	Organismal Systems	Sensory system
82	Regulation of actin cytoskeleton	2 (3.39%)	784 (4.47%)	0.747776	ko04810	Cellular Processes	Cell motility
83	Focal adhesion	2 (3.39%)	814 (4.65%)	0.766458	ko04510	Cellular Processes	Cellular community
84	Ras signaling pathway	1 (1.69%)	444 (2.53%)	0.780598	ko04014	Environmental Information Processing	Signal transduction
85	Metabolic pathways	5 (8.47%)	1919 (10.95%)	0.78855	ko01100	Metabolism	Global and overview maps
86	PI3K-Akt signaling pathway	2 (3.39%)	961 (5.48%)	0.841816	ko04151	Environmental Information Processing	Signal transduction
